# Supplementary material for: 1-[(Bromo­meth­yl)(phen­yl)meth­ylene]-2-(2,4-dinitro­phen­yl)hydrazine
Source: Acta Crystallogr Sect E Struct Rep Online. 2009 May 7;65(Pt 6):o1221–2. doi: 10.1107/S1600536809016225 (PMC2969738; doi:10.1107/S1600536809016225)
Supplement: Supplementary file 1 [file e-65-o1221-sup1.cif]

##############################################################################
###                                                                        ###
###        Electronic paper (Acta Crystallographica Section E)             ###
###                                                                        ###
##############################################################################
#                                                                            #
# This CIF contains the data in a paper accepted for publication in Acta     #
# Crystallographica Section E. It conforms to the requirements of Notes      #
# for Authors for Section E, and has been peer reviewed under the auspices   #
# of the IUCr Commission on Journals.                                        #
#                                                                            #
# Full details of the Crystallographic Information File format               #
# are given in the paper "The Crystallographic Information File (CIF):       #
# a New Standard Archive File for Crystallography" by S. R. Hall, F. H.      #
# Allen and I. D. Brown [Acta Cryst. (1991), A47, 655-685].                  #
#                                                                            #
# The current version of the core CIF dictionary is obtainable from          #
# ftp://ftp.iucr.org/pub/cif_core.dic. The current version number is 2.4.    #
#                                                                            #
# Software is freely available for graphical display of the structure(s) in  #
# this CIF.  For information consult the CIF home page http://www.iucr.org/  #
# cif/home.html                                                              #
#                                                                            #
# This file may be used for bona fide research purposes within the           #
# scientific community so long as proper attribution is given to the journal # 
# article from which it was obtained.                                        #
#                                                                            #
##############################################################################
                                             
data_global
_audit_creation_method     'form.cif (version 2.0)'
_journal_data_validation_number     ?
_journal_date_recd_electronic     2009-04-10
_journal_date_accepted     2009-04-30
_journal_name_full     'Acta Crystallographica, Section E'
_journal_year     2009
_journal_volume     65
_journal_issue      6
_journal_page_first     o1221
_journal_page_last     o1222
_journal_paper_category     QO
_journal_coeditor_code     AT2763
_publ_contact_author_name     'Dr. Salhin, Abdussalam'
_publ_contact_author_address
;
      Chemistry Department
      Rafsanjan university
      Rafsanjan, 77176
      Iran
;
_publ_contact_author_email     'abdussalam@usm.my'
_publ_contact_author_fax     ' '
_publ_contact_author_phone     ' '
_publ_section_title
;
1-[(Bromomethyl)(phenyl)methylene]-2-(2,4-dinitrophenyl)hydrazine
;
loop_
    _publ_author_name
    _publ_author_footnote
    _publ_author_address
    'Salhin, Abdussalam' ?
;
      School of Chemical Sciences,
      Universiti Sains Malaysia,
      USM, Penang, 11800,
      Malaysia
;
    'Abdul Razak, Norfarhah' ?
;
      School of Chemical Sciences,
      Universiti Sains Malaysia,
      USM, Penang, 11800,
      Malaysia
;
    'Rahman, I. A.' ?
;
      School of Chemical Sciences,
      Universiti Sains Malaysia,
      USM, Penang, 11800,
      Malaysia
;
data_I
_audit_creation_method     SHELXL-97
_chemical_name_systematic
;
1-[(Bromomethyl)(phenyl)methylene]-2-(2,4-dinitrophenyl)hydrazine
;
_chemical_name_common
;
\a-Bromoacetophenone-2,4-dinitrophenylhydrazine
;
_chemical_formula_moiety     'C14 H11 Br N4 O4'
_chemical_formula_sum     'C14 H11 Br N4 O4'
_chemical_formula_iupac     'C14 H11 Br N4 O4'
_chemical_formula_weight     379.18
_chemical_melting_point     ?
_symmetry_cell_setting     'monoclinic'
_symmetry_space_group_name_H-M     'P 21/n'
_symmetry_space_group_name_Hall     '-P 2yn'
loop_
    _symmetry_equiv_pos_as_xyz
    'x, y, z'
    '-x+1/2, y+1/2, -z+1/2'
    '-x, -y, -z'
    'x-1/2, -y-1/2, z-1/2'
_cell_length_a     13.0803(3)
_cell_length_b     15.3626(3)
_cell_length_c     14.1512(2)
_cell_angle_alpha     90.00
_cell_angle_beta     91.9030(10)
_cell_angle_gamma     90.00
_cell_volume     2842.08(9)
_cell_formula_units_Z     8
_cell_measurement_reflns_used     9995
_cell_measurement_theta_min     2.16
_cell_measurement_theta_max     33.83
_cell_measurement_temperature     100(2)
_exptl_crystal_description     'Block'
_exptl_crystal_colour     'orange'
_exptl_crystal_size_max     0.59
_exptl_crystal_size_mid     0.34
_exptl_crystal_size_min     0.33
_exptl_crystal_density_diffrn     1.772
_exptl_crystal_density_meas     ?
_exptl_crystal_density_method     'not measured'
_exptl_crystal_F_000     1520
_exptl_absorpt_coefficient_mu     2.921
_exptl_absorpt_correction_type     'multi-scan'
_exptl_absorpt_process_details     '(<i>SADABS</i>; Bruker, 2005)'
_exptl_absorpt_correction_T_min     0.2375
_exptl_absorpt_correction_T_max     0.3805
_exptl_special_details
;
The low-temperature data was collected with the Oxford Cyrosystem Cobra
low-temperature attachment.
;
_diffrn_ambient_temperature     100(2)
_diffrn_radiation_type     MoK\a
_diffrn_radiation_wavelength     0.71073
_diffrn_radiation_source     'fine-focus sealed tube'
_diffrn_radiation_monochromator     graphite
_diffrn_measurement_device_type
;
Bruker SMART APEXII CCD area-detector
;
_diffrn_measurement_method     '\f and \w'
_diffrn_detector_area_resol_mean     ?
_diffrn_reflns_number     45788
_diffrn_reflns_av_R_equivalents     0.0312
_diffrn_reflns_av_sigmaI/netI     0.0316
_diffrn_reflns_theta_min     1.96
_diffrn_reflns_theta_max     33.50
_diffrn_reflns_theta_full     33.50
_diffrn_measured_fraction_theta_max     0.996
_diffrn_measured_fraction_theta_full     0.996
_diffrn_reflns_limit_h_min     -19
_diffrn_reflns_limit_h_max     20
_diffrn_reflns_limit_k_min     -23
_diffrn_reflns_limit_k_max     20
_diffrn_reflns_limit_l_min     -21
_diffrn_reflns_limit_l_max     21
_diffrn_standards_number     0
_diffrn_standards_interval_count     .
_diffrn_standards_interval_time     .
_diffrn_standards_decay_%     ?
_refine_special_details
;
Refinement of <i>F</i>^2^ against ALL reflections. The weighted <i>R</i>-factor
<i>wR</i> and goodness of fit <i>S</i> are based on <i>F</i>^2^, conventional
<i>R</i>-factors <i>R</i> are based on <i>F</i>, with <i>F</i> set to zero for
negative <i>F</i>^2^. The threshold expression of <i>F</i>^2^ >
\s(<i>F</i>^2^) is used only for calculating <i>R</i>-factors(gt) <i>etc</i>.
and is not relevant to the choice of reflections for refinement.
<i>R</i>-factors based on <i>F</i>^2^ are statistically about twice as large
as those based on <i>F</i>, and <i>R</i>- factors based on ALL data will be
even larger.
;
_reflns_number_total     11112
_reflns_number_gt     8666
_reflns_threshold_expression     I>2\s(I)
_refine_ls_structure_factor_coef     Fsqd
_refine_ls_matrix_type     full
_refine_ls_R_factor_all     0.0486
_refine_ls_R_factor_gt     0.0309
_refine_ls_wR_factor_gt     0.0704
_refine_ls_wR_factor_ref     0.0766
_refine_ls_goodness_of_fit_ref     1.014
_refine_ls_restrained_S_all     1.014
_refine_ls_number_reflns     11112
_refine_ls_number_parameters     433
_refine_ls_number_restraints     0
_refine_ls_hydrogen_treatment     mixed
_refine_ls_weighting_scheme     calc
_refine_ls_weighting_details
         'calc w=1/[\s^2^(Fo^2^)+(0.0364P)^2^+1.0321P] where P=(Fo^2^+2Fc^2^)/3'
_atom_sites_solution_hydrogens     geom
_atom_sites_solution_primary     direct
_atom_sites_solution_secondary     difmap
_refine_ls_shift/su_max     0.007
_refine_ls_shift/su_mean     0.000
_refine_diff_density_max     0.687
_refine_diff_density_min     -0.345
_refine_ls_extinction_method     none
_refine_ls_extinction_coef     ?
loop_
    _atom_type_symbol
    _atom_type_description
    _atom_type_scat_dispersion_real
    _atom_type_scat_dispersion_imag
    _atom_type_scat_source
    'C' 'C' 0.0033 0.0016
                         'International Tables Vol C Tables 4.2.6.8 and 6.1.1.4'
    'H' 'H' 0.0000 0.0000
                         'International Tables Vol C Tables 4.2.6.8 and 6.1.1.4'
    'N' 'N' 0.0061 0.0033
                         'International Tables Vol C Tables 4.2.6.8 and 6.1.1.4'
    'O' 'O' 0.0106 0.0060
                         'International Tables Vol C Tables 4.2.6.8 and 6.1.1.4'
    'Br' 'Br' -0.2901 2.4595
                         'International Tables Vol C Tables 4.2.6.8 and 6.1.1.4'
_computing_data_collection     'APEX2 (Bruker, 2005)'
_computing_cell_refinement     'SAINT (Bruker, 2005)'
_computing_data_reduction     'SAINT (Bruker, 2005)'
_computing_structure_solution     'SHELXTL (Sheldrick, 2008)'
_computing_structure_refinement     'SHELXTL (Sheldrick, 2008)'
_computing_molecular_graphics     'SHELXTL (Sheldrick, 2008)'
_computing_publication_material
                             'SHELXTL (Sheldrick, 2008) and PLATON (Spek, 2009)'
loop_
    _atom_site_type_symbol
    _atom_site_label
    _atom_site_fract_x
    _atom_site_fract_y
    _atom_site_fract_z
    _atom_site_U_iso_or_equiv
    _atom_site_adp_type
    _atom_site_calc_flag
    _atom_site_refinement_flags
    _atom_site_occupancy
    _atom_site_disorder_assembly
    _atom_site_disorder_group
    Br Br1C 0.9686(2) 0.1986(2) 0.2704(3) 0.0201(6) Uani d P 0.39(3) A 2
    Br Br1A 0.9789(4) 0.20086(17) 0.2662(2) 0.0351(3) Uani d P 0.61(3) A 1
    O O1A 0.73417(8) 0.13615(7) 0.39559(8) 0.0233(2) Uani d . 1 . .
    O O2A 0.57980(8) 0.08996(7) 0.41372(8) 0.0265(2) Uani d . 1 . .
    O O3A 0.49748(9) -0.20591(8) 0.44038(8) 0.0278(2) Uani d . 1 . .
    O O4A 0.61595(9) -0.30399(7) 0.45462(8) 0.0279(2) Uani d . 1 . .
    N N1A 0.98576(9) 0.00033(8) 0.38344(8) 0.0160(2) Uani d . 1 . .
    N N2A 0.88776(9) 0.02751(8) 0.39522(8) 0.0169(2) Uani d . 1 . .
    N N3A 0.67186(9) 0.07666(8) 0.40818(8) 0.0184(2) Uani d . 1 . .
    N N4A 0.58779(10) -0.22801(8) 0.44372(8) 0.0214(2) Uani d . 1 . .
    C C1A 1.23883(10) 0.08672(9) 0.33786(9) 0.0182(2) Uani d . 1 . .
    H H1AA 1.2251 0.1460 0.3329 0.022 Uiso calc R 1 . .
    C C2A 1.33726(11) 0.05613(10) 0.32338(10) 0.0207(3) Uani d . 1 . .
    H H2AA 1.3890 0.0951 0.3094 0.025 Uiso calc R 1 . .
    C C3A 1.35843(11) -0.03208(10) 0.32978(10) 0.0210(3) Uani d . 1 . .
    H H3AA 1.4242 -0.0524 0.3199 0.025 Uiso calc R 1 . .
    C C4A 1.28092(11) -0.09024(10) 0.35096(10) 0.0204(3) Uani d . 1 . .
    H H4AA 1.2951 -0.1495 0.3553 0.024 Uiso calc R 1 . .
    C C5A 1.18284(10) -0.06035(9) 0.36562(9) 0.0177(2) Uani d . 1 . .
    H H5AA 1.1314 -0.0997 0.3794 0.021 Uiso calc R 1 . .
    C C6A 1.16034(10) 0.02883(8) 0.35980(9) 0.0149(2) Uani d . 1 . .
    C C7A 1.05537(10) 0.05985(8) 0.37716(9) 0.0154(2) Uani d . 1 A .
    C C8A 0.81403(10) -0.03332(8) 0.40698(9) 0.0155(2) Uani d . 1 . .
    C C9A 0.84032(10) -0.12258(9) 0.41293(9) 0.0171(2) Uani d . 1 . .
    H H9AA 0.9084 -0.1388 0.4081 0.021 Uiso calc R 1 . .
    C C10A 0.76784(11) -0.18574(9) 0.42569(9) 0.0188(2) Uani d . 1 . .
    H H10A 0.7866 -0.2441 0.4294 0.023 Uiso calc R 1 . .
    C C11A 0.66562(11) -0.16139(9) 0.43304(9) 0.0179(2) Uani d . 1 . .
    C C12A 0.63592(10) -0.07562(9) 0.42875(9) 0.0177(2) Uani d . 1 . .
    H H12A 0.5676 -0.0605 0.4348 0.021 Uiso calc R 1 . .
    C C13A 0.70905(10) -0.01200(9) 0.41530(9) 0.0163(2) Uani d . 1 . .
    C C14A 1.03381(11) 0.15508(9) 0.38699(9) 0.0179(2) Uani d . 1 . .
    H H14A 0.9897 0.1645 0.4389 0.022 Uiso d PR 0.61(3) A 1
    H H14B 1.0965 0.1860 0.3998 0.022 Uiso d PR 0.61(3) A 1
    H H14E 1.0957 0.1854 0.4049 0.022 Uiso d PR 0.39(3) A 2
    H H14F 0.9853 0.1641 0.4355 0.022 Uiso d PR 0.39(3) A 2
    Br Br1B 0.013792(12) 0.244826(9) 0.748873(10) 0.02245(4) Uani d . 1 . .
    O O1B -0.22221(8) 0.18339(7) 0.85993(8) 0.0230(2) Uani d . 1 . .
    O O2B -0.37193(9) 0.14659(8) 0.90464(11) 0.0387(3) Uani d . 1 . .
    O O3B -0.46689(8) -0.14664(8) 0.95307(9) 0.0301(2) Uani d . 1 . .
    O O4B -0.35034(9) -0.24598(7) 0.97032(9) 0.0286(2) Uani d . 1 . .
    N N1B 0.02449(9) 0.04055(8) 0.85746(8) 0.0164(2) Uani d . 1 . .
    N N2B -0.07206(9) 0.07090(8) 0.86865(8) 0.0172(2) Uani d . 1 . .
    N N3B -0.28334(9) 0.12826(8) 0.88791(9) 0.0201(2) Uani d . 1 . .
    N N4B -0.37744(9) -0.17037(8) 0.95376(8) 0.0200(2) Uani d . 1 . .
    C C1B 0.28568(10) 0.11582(9) 0.82555(9) 0.0181(2) Uani d . 1 . .
    H H1BA 0.2773 0.1759 0.8236 0.022 Uiso calc R 1 . .
    C C2B 0.38267(10) 0.07996(9) 0.81648(10) 0.0202(3) Uani d . 1 . .
    H H2BA 0.4387 0.1163 0.8091 0.024 Uiso calc R 1 . .
    C C3B 0.39609(11) -0.00974(10) 0.81839(10) 0.0202(3) Uani d . 1 . .
    H H3BA 0.4609 -0.0336 0.8124 0.024 Uiso calc R 1 . .
    C C4B 0.31187(11) -0.06353(9) 0.82929(10) 0.0211(3) Uani d . 1 . .
    H H4BA 0.3204 -0.1236 0.8300 0.025 Uiso calc R 1 . .
    C C5B 0.21560(11) -0.02835(9) 0.83908(10) 0.0189(3) Uani d . 1 . .
    H H5BA 0.1599 -0.0651 0.8467 0.023 Uiso calc R 1 . .
    C C6B 0.20080(10) 0.06198(8) 0.83760(9) 0.0150(2) Uani d . 1 . .
    C C7B 0.09677(10) 0.09733(8) 0.85066(9) 0.0153(2) Uani d . 1 . .
    C C8B -0.14694(10) 0.01355(8) 0.88991(9) 0.0151(2) Uani d . 1 . .
    C C9B -0.12331(10) -0.07567(9) 0.90438(9) 0.0169(2) Uani d . 1 . .
    H H9BA -0.0560 -0.0943 0.9000 0.020 Uiso calc R 1 . .
    C C10B -0.19764(10) -0.13504(9) 0.92470(9) 0.0176(2) Uani d . 1 . .
    H H10B -0.1811 -0.1935 0.9329 0.021 Uiso calc R 1 . .
    C C11B -0.29861(10) -0.10694(9) 0.93296(9) 0.0165(2) Uani d . 1 . .
    C C12B -0.32537(10) -0.02108(9) 0.92251(9) 0.0169(2) Uani d . 1 . .
    H H12B -0.3926 -0.0033 0.9301 0.020 Uiso calc R 1 . .
    C C13B -0.25005(10) 0.03894(9) 0.90035(9) 0.0158(2) Uani d . 1 . .
    C C14B 0.07976(10) 0.19299(9) 0.86268(10) 0.0183(2) Uani d . 1 . .
    H H14C 0.1449 0.2214 0.8757 0.022 Uiso calc R 1 . .
    H H14D 0.0370 0.2026 0.9164 0.022 Uiso calc R 1 . .
    H H1NB -0.0909(14) 0.1209(13) 0.8571(13) 0.026(5) Uiso d . 1 . .
    H H1NA 0.8714(15) 0.0766(14) 0.3890(14) 0.033(5) Uiso d . 1 . .
loop_
    _atom_site_aniso_label
    _atom_site_aniso_U_11
    _atom_site_aniso_U_22
    _atom_site_aniso_U_33
    _atom_site_aniso_U_12
    _atom_site_aniso_U_13
    _atom_site_aniso_U_23
    Br1C 0.0235(14) 0.0151(5) 0.0216(5) 0.0021(5) -0.0005(4) 0.0042(4)
    Br1A 0.0622(9) 0.0206(5) 0.0219(3) 0.0145(5) -0.0070(5) 0.0008(3)
    O1A 0.0180(5) 0.0153(5) 0.0366(6) 0.0002(4) -0.0001(4) 0.0009(4)
    O2A 0.0153(5) 0.0257(6) 0.0385(6) 0.0054(4) 0.0024(4) 0.0008(5)
    O3A 0.0225(5) 0.0295(6) 0.0319(6) -0.0083(4) 0.0058(4) -0.0021(5)
    O4A 0.0369(6) 0.0174(5) 0.0295(5) -0.0069(4) 0.0016(5) 0.0009(4)
    N1A 0.0132(5) 0.0166(5) 0.0183(5) 0.0016(4) 0.0011(4) 0.0005(4)
    N2A 0.0151(5) 0.0134(5) 0.0223(5) 0.0013(4) 0.0014(4) 0.0004(4)
    N3A 0.0170(5) 0.0175(5) 0.0206(5) 0.0021(4) -0.0008(4) -0.0011(4)
    N4A 0.0263(6) 0.0212(6) 0.0169(5) -0.0075(5) 0.0036(4) -0.0019(4)
    C1A 0.0192(6) 0.0157(6) 0.0196(6) -0.0024(5) 0.0011(5) 0.0004(5)
    C2A 0.0166(6) 0.0243(7) 0.0215(6) -0.0056(5) 0.0022(5) 0.0000(5)
    C3A 0.0157(6) 0.0265(7) 0.0210(6) 0.0021(5) 0.0016(5) -0.0002(5)
    C4A 0.0194(6) 0.0180(6) 0.0237(6) 0.0037(5) 0.0005(5) 0.0001(5)
    C5A 0.0166(6) 0.0153(6) 0.0212(6) -0.0008(5) 0.0009(5) 0.0007(5)
    C6A 0.0148(6) 0.0148(6) 0.0150(5) -0.0004(4) -0.0006(4) -0.0003(4)
    C7A 0.0165(6) 0.0138(6) 0.0160(5) 0.0013(4) -0.0002(4) 0.0002(4)
    C8A 0.0153(6) 0.0158(6) 0.0155(5) 0.0000(4) -0.0001(4) -0.0003(4)
    C9A 0.0174(6) 0.0165(6) 0.0176(5) 0.0024(5) 0.0024(4) -0.0011(4)
    C10A 0.0240(6) 0.0153(6) 0.0172(6) -0.0004(5) 0.0013(5) -0.0009(4)
    C11A 0.0210(6) 0.0171(6) 0.0156(5) -0.0044(5) 0.0020(5) -0.0007(4)
    C12A 0.0162(6) 0.0208(6) 0.0161(5) -0.0016(5) 0.0002(4) -0.0013(5)
    C13A 0.0166(6) 0.0155(6) 0.0169(5) 0.0011(5) 0.0005(4) -0.0004(4)
    C14A 0.0190(6) 0.0161(6) 0.0186(6) 0.0011(5) -0.0003(5) -0.0003(4)
    Br1B 0.02671(7) 0.01604(7) 0.02483(7) 0.00470(5) 0.00414(5) 0.00186(5)
    O1B 0.0200(5) 0.0146(5) 0.0345(6) 0.0001(4) 0.0014(4) 0.0018(4)
    O2B 0.0189(5) 0.0243(6) 0.0738(9) 0.0085(5) 0.0131(6) 0.0068(6)
    O3B 0.0159(5) 0.0297(6) 0.0446(7) -0.0018(4) 0.0024(4) 0.0081(5)
    O4B 0.0277(6) 0.0174(5) 0.0410(7) -0.0017(4) 0.0071(5) 0.0046(4)
    N1B 0.0132(5) 0.0160(5) 0.0200(5) 0.0013(4) 0.0017(4) -0.0007(4)
    N2B 0.0137(5) 0.0134(5) 0.0245(5) 0.0016(4) 0.0025(4) -0.0003(4)
    N3B 0.0174(5) 0.0158(5) 0.0272(6) 0.0027(4) 0.0011(4) -0.0003(4)
    N4B 0.0190(5) 0.0214(6) 0.0197(5) -0.0031(4) 0.0022(4) 0.0011(4)
    C1B 0.0182(6) 0.0151(6) 0.0211(6) -0.0017(5) 0.0024(5) -0.0008(5)
    C2B 0.0154(6) 0.0209(7) 0.0243(6) -0.0029(5) 0.0030(5) -0.0009(5)
    C3B 0.0158(6) 0.0228(7) 0.0220(6) 0.0035(5) 0.0020(5) 0.0010(5)
    C4B 0.0191(6) 0.0162(6) 0.0280(7) 0.0028(5) 0.0029(5) 0.0019(5)
    C5B 0.0167(6) 0.0155(6) 0.0247(6) -0.0011(5) 0.0029(5) 0.0009(5)
    C6B 0.0149(6) 0.0148(6) 0.0152(5) -0.0001(4) 0.0006(4) -0.0011(4)
    C7B 0.0160(6) 0.0135(6) 0.0163(5) 0.0003(4) 0.0009(4) -0.0013(4)
    C8B 0.0142(6) 0.0154(6) 0.0157(5) 0.0007(4) 0.0006(4) -0.0015(4)
    C9B 0.0152(6) 0.0153(6) 0.0202(6) 0.0024(5) 0.0009(4) -0.0002(4)
    C10B 0.0189(6) 0.0148(6) 0.0192(6) 0.0015(5) 0.0014(5) 0.0001(4)
    C11B 0.0150(6) 0.0179(6) 0.0167(5) -0.0015(5) 0.0006(4) 0.0014(4)
    C12B 0.0141(6) 0.0189(6) 0.0179(6) 0.0008(5) 0.0012(4) -0.0003(4)
    C13B 0.0145(6) 0.0143(6) 0.0186(6) 0.0023(4) 0.0003(4) -0.0005(4)
    C14B 0.0179(6) 0.0150(6) 0.0221(6) 0.0003(5) 0.0014(5) -0.0023(5)
_geom_special_details
;
All e.s.d.'s (except the e.s.d. in the dihedral angle between two l.s. planes)
are estimated using the full covariance matrix. The cell e.s.d.'s are taken
into account individually in the estimation of e.s.d.'s in distances, angles
and torsion angles; correlations between e.s.d.'s in cell parameters are only
used when they are defined by crystal symmetry. An approximate (isotropic)
treatment of cell e.s.d.'s is used for estimating e.s.d.'s involving l.s.
planes.
;
loop_
    _geom_bond_atom_site_label_1
    _geom_bond_atom_site_label_2
    _geom_bond_site_symmetry_2
    _geom_bond_distance
    _geom_bond_publ_flag
    Br1C C14A . 1.949(4) ?
    Br1A C14A . 1.962(3) ?
    O1A N3A . 1.2413(15) ?
    O2A N3A . 1.2265(15) ?
    O3A N4A . 1.2286(17) ?
    O4A N4A . 1.2321(17) ?
    N1A C7A . 1.2955(17) ?
    N1A N2A . 1.3636(16) ?
    N2A C8A . 1.3572(17) ?
    N2A H1NA . 0.79(2) ?
    N3A C13A . 1.4487(17) ?
    N4A C11A . 1.4549(18) ?
    C1A C2A . 1.392(2) ?
    C1A C6A . 1.4010(18) ?
    C1A H1AA . 0.9300 ?
    C2A C3A . 1.386(2) ?
    C2A H2AA . 0.9300 ?
    C3A C4A . 1.392(2) ?
    C3A H3AA . 0.9300 ?
    C4A C5A . 1.3847(19) ?
    C4A H4AA . 0.9300 ?
    C5A C6A . 1.4031(19) ?
    C5A H5AA . 0.9300 ?
    C6A C7A . 1.4816(18) ?
    C7A C14A . 1.4973(18) ?
    C8A C9A . 1.4155(19) ?
    C8A C13A . 1.4205(19) ?
    C9A C10A . 1.3727(19) ?
    C9A H9AA . 0.9300 ?
    C10A C11A . 1.396(2) ?
    C10A H10A . 0.9300 ?
    C11A C12A . 1.375(2) ?
    C12A C13A . 1.3851(19) ?
    C12A H12A . 0.9300 ?
    C14A H14A . 0.9600 ?
    C14A H14B . 0.9600 ?
    C14A H14E . 0.9600 ?
    C14A H14F . 0.9601 ?
    Br1B C14B . 1.9699(14) ?
    O1B N3B . 1.2388(16) ?
    O2B N3B . 1.2232(16) ?
    O3B N4B . 1.2252(16) ?
    O4B N4B . 1.2347(16) ?
    N1B C7B . 1.2922(17) ?
    N1B N2B . 1.3604(16) ?
    N2B C8B . 1.3584(17) ?
    N2B H1NB . 0.82(2) ?
    N3B C13B . 1.4486(17) ?
    N4B C11B . 1.4559(18) ?
    C1B C2B . 1.3928(19) ?
    C1B C6B . 1.3995(18) ?
    C1B H1BA . 0.9300 ?
    C2B C3B . 1.389(2) ?
    C2B H2BA . 0.9300 ?
    C3B C4B . 1.390(2) ?
    C3B H3BA . 0.9300 ?
    C4B C5B . 1.382(2) ?
    C4B H4BA . 0.9300 ?
    C5B C6B . 1.4011(19) ?
    C5B H5BA . 0.9300 ?
    C6B C7B . 1.4824(18) ?
    C7B C14B . 1.4969(18) ?
    C8B C13B . 1.4164(18) ?
    C8B C9B . 1.4185(18) ?
    C9B C10B . 1.3706(19) ?
    C9B H9BA . 0.9300 ?
    C10B C11B . 1.3980(19) ?
    C10B H10B . 0.9300 ?
    C11B C12B . 1.3714(19) ?
    C12B C13B . 1.3928(19) ?
    C12B H12B . 0.9300 ?
    C14B H14C . 0.9700 ?
    C14B H14D . 0.9700 ?
loop_
    _geom_angle_atom_site_label_1
    _geom_angle_atom_site_label_2
    _geom_angle_atom_site_label_3
    _geom_angle_site_symmetry_1
    _geom_angle_site_symmetry_3
    _geom_angle
    _geom_angle_publ_flag
    C7A N1A N2A . . 117.26(11) ?
    C8A N2A N1A . . 118.61(11) ?
    C8A N2A H1NA . . 118.8(15) ?
    N1A N2A H1NA . . 122.1(15) ?
    O2A N3A O1A . . 122.50(12) ?
    O2A N3A C13A . . 118.70(12) ?
    O1A N3A C13A . . 118.80(11) ?
    O3A N4A O4A . . 123.35(13) ?
    O3A N4A C11A . . 118.47(13) ?
    O4A N4A C11A . . 118.17(12) ?
    C2A C1A C6A . . 120.43(13) ?
    C2A C1A H1AA . . 119.8 ?
    C6A C1A H1AA . . 119.8 ?
    C3A C2A C1A . . 120.29(13) ?
    C3A C2A H2AA . . 119.9 ?
    C1A C2A H2AA . . 119.9 ?
    C2A C3A C4A . . 119.77(13) ?
    C2A C3A H3AA . . 120.1 ?
    C4A C3A H3AA . . 120.1 ?
    C5A C4A C3A . . 120.31(13) ?
    C5A C4A H4AA . . 119.8 ?
    C3A C4A H4AA . . 119.8 ?
    C4A C5A C6A . . 120.56(13) ?
    C4A C5A H5AA . . 119.7 ?
    C6A C5A H5AA . . 119.7 ?
    C1A C6A C5A . . 118.62(12) ?
    C1A C6A C7A . . 121.50(12) ?
    C5A C6A C7A . . 119.87(12) ?
    N1A C7A C6A . . 116.21(11) ?
    N1A C7A C14A . . 123.25(12) ?
    C6A C7A C14A . . 120.54(12) ?
    N2A C8A C9A . . 120.14(12) ?
    N2A C8A C13A . . 122.97(12) ?
    C9A C8A C13A . . 116.88(12) ?
    C10A C9A C8A . . 121.67(13) ?
    C10A C9A H9AA . . 119.2 ?
    C8A C9A H9AA . . 119.2 ?
    C9A C10A C11A . . 119.21(13) ?
    C9A C10A H10A . . 120.4 ?
    C11A C10A H10A . . 120.4 ?
    C12A C11A C10A . . 121.58(13) ?
    C12A C11A N4A . . 118.77(13) ?
    C10A C11A N4A . . 119.64(13) ?
    C11A C12A C13A . . 119.15(13) ?
    C11A C12A H12A . . 120.4 ?
    C13A C12A H12A . . 120.4 ?
    C12A C13A C8A . . 121.50(12) ?
    C12A C13A N3A . . 116.18(12) ?
    C8A C13A N3A . . 122.30(12) ?
    C7A C14A Br1C . . 109.55(14) ?
    C7A C14A Br1A . . 109.50(11) ?
    C7A C14A H14A . . 109.8 ?
    Br1C C14A H14A . . 109.8 ?
    Br1A C14A H14A . . 113.6 ?
    C7A C14A H14B . . 109.8 ?
    Br1C C14A H14B . . 109.7 ?
    Br1A C14A H14B . . 105.8 ?
    H14A C14A H14B . . 108.2 ?
    C7A C14A H14E . . 109.8 ?
    Br1C C14A H14E . . 113.5 ?
    Br1A C14A H14E . . 109.7 ?
    H14A C14A H14E . . 104.4 ?
    C7A C14A H14F . . 109.8 ?
    Br1C C14A H14F . . 106.0 ?
    Br1A C14A H14F . . 109.9 ?
    H14B C14A H14F . . 112.0 ?
    H14E C14A H14F . . 108.2 ?
    C7B N1B N2B . . 117.50(11) ?
    C8B N2B N1B . . 118.85(11) ?
    C8B N2B H1NB . . 115.9(13) ?
    N1B N2B H1NB . . 124.8(14) ?
    O2B N3B O1B . . 122.01(12) ?
    O2B N3B C13B . . 118.52(12) ?
    O1B N3B C13B . . 119.46(11) ?
    O3B N4B O4B . . 123.33(13) ?
    O3B N4B C11B . . 118.80(12) ?
    O4B N4B C11B . . 117.86(12) ?
    C2B C1B C6B . . 120.41(13) ?
    C2B C1B H1BA . . 119.8 ?
    C6B C1B H1BA . . 119.8 ?
    C3B C2B C1B . . 120.36(13) ?
    C3B C2B H2BA . . 119.8 ?
    C1B C2B H2BA . . 119.8 ?
    C2B C3B C4B . . 119.46(13) ?
    C2B C3B H3BA . . 120.3 ?
    C4B C3B H3BA . . 120.3 ?
    C5B C4B C3B . . 120.46(13) ?
    C5B C4B H4BA . . 119.8 ?
    C3B C4B H4BA . . 119.8 ?
    C4B C5B C6B . . 120.79(13) ?
    C4B C5B H5BA . . 119.6 ?
    C6B C5B H5BA . . 119.6 ?
    C1B C6B C5B . . 118.52(12) ?
    C1B C6B C7B . . 122.27(12) ?
    C5B C6B C7B . . 119.20(12) ?
    N1B C7B C6B . . 116.03(12) ?
    N1B C7B C14B . . 122.85(12) ?
    C6B C7B C14B . . 120.95(11) ?
    N2B C8B C13B . . 122.72(12) ?
    N2B C8B C9B . . 120.22(12) ?
    C13B C8B C9B . . 117.05(12) ?
    C10B C9B C8B . . 121.37(12) ?
    C10B C9B H9BA . . 119.3 ?
    C8B C9B H9BA . . 119.3 ?
    C9B C10B C11B . . 119.39(12) ?
    C9B C10B H10B . . 120.3 ?
    C11B C10B H10B . . 120.3 ?
    C12B C11B C10B . . 121.76(13) ?
    C12B C11B N4B . . 119.05(12) ?
    C10B C11B N4B . . 119.18(12) ?
    C11B C12B C13B . . 118.76(12) ?
    C11B C12B H12B . . 120.6 ?
    C13B C12B H12B . . 120.6 ?
    C12B C13B C8B . . 121.62(12) ?
    C12B C13B N3B . . 116.26(12) ?
    C8B C13B N3B . . 122.11(12) ?
    C7B C14B Br1B . . 111.51(9) ?
    C7B C14B H14C . . 109.3 ?
    Br1B C14B H14C . . 109.3 ?
    C7B C14B H14D . . 109.3 ?
    Br1B C14B H14D . . 109.3 ?
    H14C C14B H14D . . 108.0 ?
loop_
    _geom_torsion_atom_site_label_1
    _geom_torsion_atom_site_label_2
    _geom_torsion_atom_site_label_3
    _geom_torsion_atom_site_label_4
    _geom_torsion_site_symmetry_1
    _geom_torsion_site_symmetry_2
    _geom_torsion_site_symmetry_3
    _geom_torsion_site_symmetry_4
    _geom_torsion
    _geom_torsion_publ_flag
    C7A N1A N2A C8A . . . . -176.60(12) ?
    C6A C1A C2A C3A . . . . 0.5(2) ?
    C1A C2A C3A C4A . . . . -0.1(2) ?
    C2A C3A C4A C5A . . . . 0.0(2) ?
    C3A C4A C5A C6A . . . . -0.3(2) ?
    C2A C1A C6A C5A . . . . -0.80(19) ?
    C2A C1A C6A C7A . . . . 178.94(12) ?
    C4A C5A C6A C1A . . . . 0.70(19) ?
    C4A C5A C6A C7A . . . . -179.04(12) ?
    N2A N1A C7A C6A . . . . -177.18(11) ?
    N2A N1A C7A C14A . . . . 3.11(18) ?
    C1A C6A C7A N1A . . . . 170.46(12) ?
    C5A C6A C7A N1A . . . . -9.80(18) ?
    C1A C6A C7A C14A . . . . -9.82(18) ?
    C5A C6A C7A C14A . . . . 169.92(12) ?
    N1A N2A C8A C9A . . . . 4.05(18) ?
    N1A N2A C8A C13A . . . . -176.93(12) ?
    N2A C8A C9A C10A . . . . 179.39(12) ?
    C13A C8A C9A C10A . . . . 0.31(19) ?
    C8A C9A C10A C11A . . . . 0.0(2) ?
    C9A C10A C11A C12A . . . . -0.7(2) ?
    C9A C10A C11A N4A . . . . 178.16(12) ?
    O3A N4A C11A C12A . . . . 6.17(18) ?
    O4A N4A C11A C12A . . . . -174.63(12) ?
    O3A N4A C11A C10A . . . . -172.69(12) ?
    O4A N4A C11A C10A . . . . 6.51(18) ?
    C10A C11A C12A C13A . . . . 1.1(2) ?
    N4A C11A C12A C13A . . . . -177.78(11) ?
    C11A C12A C13A C8A . . . . -0.76(19) ?
    C11A C12A C13A N3A . . . . 177.91(11) ?
    N2A C8A C13A C12A . . . . -178.96(12) ?
    C9A C8A C13A C12A . . . . 0.09(19) ?
    N2A C8A C13A N3A . . . . 2.5(2) ?
    C9A C8A C13A N3A . . . . -178.49(11) ?
    O2A N3A C13A C12A . . . . -0.45(18) ?
    O1A N3A C13A C12A . . . . -179.62(12) ?
    O2A N3A C13A C8A . . . . 178.20(12) ?
    O1A N3A C13A C8A . . . . -0.97(19) ?
    N1A C7A C14A Br1C . . . . -77.37(17) ?
    C6A C7A C14A Br1C . . . . 102.93(15) ?
    N1A C7A C14A Br1A . . . . -82.1(2) ?
    C6A C7A C14A Br1A . . . . 98.2(2) ?
    C7B N1B N2B C8B . . . . -170.40(12) ?
    C6B C1B C2B C3B . . . . 0.6(2) ?
    C1B C2B C3B C4B . . . . 0.1(2) ?
    C2B C3B C4B C5B . . . . -0.6(2) ?
    C3B C4B C5B C6B . . . . 0.4(2) ?
    C2B C1B C6B C5B . . . . -0.80(19) ?
    C2B C1B C6B C7B . . . . 177.96(12) ?
    C4B C5B C6B C1B . . . . 0.3(2) ?
    C4B C5B C6B C7B . . . . -178.51(13) ?
    N2B N1B C7B C6B . . . . -179.43(11) ?
    N2B N1B C7B C14B . . . . 5.26(19) ?
    C1B C6B C7B N1B . . . . 177.49(12) ?
    C5B C6B C7B N1B . . . . -3.76(18) ?
    C1B C6B C7B C14B . . . . -7.11(19) ?
    C5B C6B C7B C14B . . . . 171.65(12) ?
    N1B N2B C8B C13B . . . . -178.28(12) ?
    N1B N2B C8B C9B . . . . 2.88(18) ?
    N2B C8B C9B C10B . . . . -179.15(12) ?
    C13B C8B C9B C10B . . . . 1.94(19) ?
    C8B C9B C10B C11B . . . . -1.1(2) ?
    C9B C10B C11B C12B . . . . -0.9(2) ?
    C9B C10B C11B N4B . . . . 179.49(12) ?
    O3B N4B C11B C12B . . . . 6.41(19) ?
    O4B N4B C11B C12B . . . . -174.33(13) ?
    O3B N4B C11B C10B . . . . -173.95(13) ?
    O4B N4B C11B C10B . . . . 5.31(18) ?
    C10B C11B C12B C13B . . . . 1.9(2) ?
    N4B C11B C12B C13B . . . . -178.46(12) ?
    C11B C12B C13B C8B . . . . -0.99(19) ?
    C11B C12B C13B N3B . . . . 178.53(12) ?
    N2B C8B C13B C12B . . . . -179.76(12) ?
    C9B C8B C13B C12B . . . . -0.88(19) ?
    N2B C8B C13B N3B . . . . 0.7(2) ?
    C9B C8B C13B N3B . . . . 179.62(12) ?
    O2B N3B C13B C12B . . . . 5.65(19) ?
    O1B N3B C13B C12B . . . . -173.60(12) ?
    O2B N3B C13B C8B . . . . -174.83(14) ?
    O1B N3B C13B C8B . . . . 5.92(19) ?
    N1B C7B C14B Br1B . . . . -77.67(14) ?
    C6B C7B C14B Br1B . . . . 107.25(12) ?
loop_
    _geom_hbond_atom_site_label_D
    _geom_hbond_atom_site_label_H
    _geom_hbond_atom_site_label_A
    _geom_hbond_site_symmetry_A
    _geom_hbond_distance_DH
    _geom_hbond_distance_HA
    _geom_hbond_distance_DA
    _geom_hbond_angle_DHA
    _geom_hbond_publ_flag
    N2B H1NB Br1B . 0.82(2) 2.826(19) 3.3764(12) 126.2(15) y
    N2B H1NB O1B . 0.82(2) 1.969(19) 2.6159(16) 135.1(17) y
    N2A H1NA O1A . 0.79(2) 2.02(2) 2.6120(16) 131.8(19) y
    C2B H2BA Br1A 4_566 0.9300 2.9300 3.673(3) 138.00 y
    C14B H14C O1A 4_566 0.9700 2.4900 3.3352(17) 145.00 y
    C14B H14D O3A 2_556 0.9700 2.5200 3.3745(18) 147.00 y
