# Supplementary material for: 1-[(Bromo­meth­yl)(phen­yl)meth­ylene]-2-(2,4-dinitro­phen­yl)hydrazine
Source: Acta Crystallogr Sect E Struct Rep Online. 2009 May 7;65(Pt 6):o1221–2. doi: 10.1107/S1600536809016225 (PMC2969738; doi:10.1107/S1600536809016225)
Supplement: Supplementary file 2 [file e-65-o1221-Isup2.hkl]

# 
# h,k,l, Fc-squared, Fo-squared, sigma(Fo-squared) and status flag 
# 
data_I
_shelx_title ' far1m in P2(1)/n      (100K)' 
_shelx_refln_list_code          4 
_shelx_F_calc_maximum      495.96 
_exptl_crystal_F_000      1520.00 
_reflns_d_resolution_high  0.6439 
 
loop_ 
 _symmetry_equiv_pos_as_xyz 
 'x, y, z' 
 '-x+1/2, y+1/2, -z+1/2' 
 '-x, -y, -z' 
 'x-1/2, -y-1/2, z-1/2' 
 
_cell_length_a    13.0803 
_cell_length_b    15.3626 
_cell_length_c    14.1512 
_cell_angle_alpha  90.000 
_cell_angle_beta   91.903 
_cell_angle_gamma  90.000 
 
_shelx_F_squared_multiplier     1.000 
 
loop_ 
 _refln_index_h 
 _refln_index_k 
 _refln_index_l 
 _refln_F_squared_calc 
 _refln_F_squared_meas 
 _refln_F_squared_sigma 
 _refln_observed_status 
   2   0   0     5281.52     5528.90    151.67 o 
   4   0   0    17905.42    19506.90    315.10 o 
   6   0   0    22133.53    23912.01    439.51 o 
   8   0   0    10845.80    10737.47    201.11 o 
  10   0   0     3703.03     3644.56     74.37 o 
  12   0   0        2.11        5.29     20.03 o 
  14   0   0       14.48       30.00     21.31 o 
  16   0   0      407.49      462.66     36.27 o 
  18   0   0       78.43       49.63     47.63 o 
  20   0   0      461.93      503.64     61.42 o 
   1   1   0     6694.25     6585.91    225.58 o 
   2   1   0     1585.78     1684.67     27.11 o 
   3   1   0    14162.64    15064.21    172.29 o 
   4   1   0      818.31      779.68     18.82 o 
   5   1   0      674.76      758.55     13.28 o 
   6   1   0     1197.51     1314.35     20.79 o 
   7   1   0      226.17      246.50      8.37 o 
   8   1   0      744.71      831.47     17.10 o 
   9   1   0       24.83       24.31      8.28 o 
  10   1   0       10.47       33.58      8.33 o 
  11   1   0       25.76       23.00      9.18 o 
  12   1   0       70.11       64.78     11.56 o 
  13   1   0       46.71       64.28     14.95 o 
  14   1   0      836.00      844.09     25.74 o 
  15   1   0       33.73       29.44     17.70 o 
  16   1   0      520.79      554.66     25.90 o 
  17   1   0       14.65       34.63     29.37 o 
  18   1   0      839.40      954.98     47.83 o 
  19   1   0       15.71        4.22     34.06 o 
  20   1   0       87.44       87.83     35.44 o 
   0   2   0      348.20      385.32     11.02 o 
   1   2   0     1008.26      927.12     19.86 o 
   2   2   0    88557.80    81113.75   1833.80 o 
   3   2   0     1211.80     1138.85     15.29 o 
   4   2   0    40094.72    40540.08    435.35 o 
   5   2   0     2581.54     2729.52     41.15 o 
   6   2   0     6692.34     6290.73     84.19 o 
   7   2   0      323.47      498.78     15.01 o 
   8   2   0    11337.75    11491.06    142.00 o 
   9   2   0      148.72      143.29      8.38 o 
  10   2   0     1027.30     1044.26     19.50 o 
  11   2   0        7.38       15.78     10.49 o 
  12   2   0      242.61      261.23     13.33 o 
  13   2   0       11.87       25.12     11.99 o 
  14   2   0      160.01      195.65     16.30 o 
  15   2   0       87.51       69.08     16.44 o 
  16   2   0      190.76      208.90     22.87 o 
  17   2   0       29.30       34.10     28.61 o 
  18   2   0       48.04       47.08     31.58 o 
  19   2   0      116.30      105.23     36.11 o 
  20   2   0       94.96       61.86     35.65 o 
   1   3   0     1207.69     1155.53     19.64 o 
   2   3   0    10083.65    10983.32    120.17 o 
   3   3   0     4777.81     4821.20     52.86 o 
   4   3   0      483.28      483.80      8.92 o 
   5   3   0      195.30      161.84      8.07 o 
   6   3   0      102.72      137.47      6.36 o 
   7   3   0       72.39      122.58      6.27 o 
   8   3   0      669.52      654.05     13.57 o 
   9   3   0       65.88       96.41      6.74 o 
  10   3   0      292.54      266.19      9.20 o 
  11   3   0       27.07       45.68      9.62 o 
  12   3   0      703.45      726.00     19.72 o 
  13   3   0      117.89      129.26     15.16 o 
  14   3   0      101.72      132.39     15.93 o 
  15   3   0      486.03      523.52     21.31 o 
  16   3   0      762.56      744.73     41.09 o 
  17   3   0      173.08      211.91     38.06 o 
  18   3   0      497.84      478.57     39.83 o 
  19   3   0       17.39        8.32     36.50 o 
  20   3   0      566.66      574.20     44.93 o 
   0   4   0    11930.55    12897.49    274.09 o 
   1   4   0       18.89       81.92      2.86 o 
   2   4   0    43788.34    44205.27    648.47 o 
   3   4   0      301.41      358.52      8.69 o 
   4   4   0     6494.93     6578.18     71.92 o 
   5   4   0      843.77      705.46     10.59 o 
   6   4   0    21154.85    21585.00    245.81 o 
   7   4   0     2086.64     2267.03     29.07 o 
   8   4   0     6326.72     6508.25     76.82 o 
   9   4   0     5754.64     5767.88     73.16 o 
  10   4   0     1867.14     1978.59     29.35 o 
  11   4   0     3875.84     3824.09     55.84 o 
  12   4   0     2583.40     2341.32     41.30 o 
  13   4   0        5.21       -1.74     12.28 o 
  14   4   0       80.49       96.67     14.27 o 
  15   4   0        2.76       -3.81     20.53 o 
  16   4   0       15.10       13.52     26.77 o 
  17   4   0       77.40       93.28     31.75 o 
  18   4   0        2.51       49.59     33.97 o 
  19   4   0        1.05       30.75     43.18 o 
  20   4   0       80.22      130.10     38.29 o 
   1   5   0    27245.91    29401.39    299.63 o 
   2   5   0      385.47      374.65      6.47 o 
   3   5   0     3357.48     3582.38     45.71 o 
   4   5   0     3280.24     3539.00     42.35 o 
   5   5   0    12847.45    13253.29    142.86 o 
   6   5   0     6861.44     7106.74     77.62 o 
   7   5   0       63.45       75.51      5.51 o 
   8   5   0     5301.81     5533.92     66.00 o 
   9   5   0     1730.86     1773.23     24.92 o 
  10   5   0     1820.05     1835.70     28.37 o 
  11   5   0      813.28      776.33     20.12 o 
  12   5   0     3523.07     3305.04     51.87 o 
  13   5   0        9.41       17.67     13.56 o 
  14   5   0      508.28      571.47     23.80 o 
  15   5   0      235.87      223.30     20.76 o 
  16   5   0      559.17      583.50     30.22 o 
  17   5   0      270.46      273.69     33.91 o 
  18   5   0      320.15      370.67     52.19 o 
  19   5   0      148.89      143.62     37.06 o 
   0   6   0     3856.72     4029.29     59.33 o 
   1   6   0      601.84      739.10      9.65 o 
   2   6   0     3428.43     3548.32     42.12 o 
   3   6   0     1296.53     1322.92     20.47 o 
   4   6   0      256.20      235.66     14.57 o 
   5   6   0     1454.53     1521.68     20.35 o 
   6   6   0     1188.62     1071.33     16.27 o 
   7   6   0     1954.31     1944.80     25.94 o 
   8   6   0       63.10       70.50      6.79 o 
   9   6   0     1767.13     1847.76     26.05 o 
  10   6   0     1730.20     1656.18     24.51 o 
  11   6   0     2009.37     1899.97     29.20 o 
  12   6   0     2257.42     2331.36     42.92 o 
  13   6   0      175.67      211.94     17.86 o 
  14   6   0      794.26      692.50     25.59 o 
  15   6   0        4.40       -6.75     25.84 o 
  16   6   0      619.79      648.86     30.78 o 
  17   6   0       24.74       26.74     32.00 o 
  18   6   0       11.22        5.44     31.94 o 
  19   6   0      243.92      275.76     37.44 o 
   1   7   0    11363.40    11996.25    129.48 o 
   2   7   0     3285.28     3529.98     42.29 o 
   3   7   0     3619.17     3707.36     44.57 o 
   4   7   0     1278.86     1318.41     31.89 o 
   5   7   0     1730.59     1695.57     24.51 o 
   6   7   0     4214.77     4144.57     47.16 o 
   7   7   0      152.21      178.61      7.37 o 
   8   7   0     1289.08     1268.64     19.87 o 
   9   7   0     1640.28     1620.82     23.91 o 
  10   7   0     5513.46     5410.80     65.45 o 
  11   7   0      761.03      806.89     18.69 o 
  12   7   0     2184.49     2286.91     47.15 o 
  13   7   0      296.19      285.84     31.47 o 
  14   7   0     2107.71     1998.00     45.00 o 
  15   7   0      136.65      154.62     29.26 o 
  16   7   0       34.42       49.62     23.66 o 
  17   7   0       17.60       24.57     35.61 o 
  18   7   0      339.15      396.81     39.72 o 
  19   7   0      114.37      133.42     34.46 o 
   0   8   0      549.12      673.59     13.73 o 
   1   8   0      519.89      667.68     10.67 o 
   2   8   0        8.81       13.92      4.42 o 
   3   8   0      568.37      584.98     11.75 o 
   4   8   0     1704.00     1550.46     25.10 o 
   5   8   0      797.51      825.93     16.45 o 
   6   8   0     2427.94     2397.36     32.52 o 
   7   8   0    11971.61    11604.67    133.47 o 
   8   8   0     2415.77     2389.89     31.74 o 
   9   8   0        4.80        5.07      7.67 o 
  10   8   0     1871.85     1816.08     28.55 o 
  11   8   0       30.56       62.98     15.25 o 
  12   8   0      580.31      559.16     21.85 o 
  13   8   0      682.20      686.56     25.00 o 
  14   8   0     1166.35     1206.43     34.77 o 
  15   8   0       10.26       21.58     39.19 o 
  16   8   0      256.46      396.09     28.04 o 
  17   8   0       79.80       99.64     31.27 o 
  18   8   0       56.89       62.77     34.33 o 
  19   8   0       37.26       93.69     49.63 o 
   1   9   0      992.82     1043.84     14.53 o 
   2   9   0     1663.46     1713.60     22.89 o 
   3   9   0     1036.87     1054.45     19.17 o 
   4   9   0     2815.26     2759.48     37.07 o 
   5   9   0       80.82      100.24      8.38 o 
   6   9   0     4621.82     4730.14     66.65 o 
   7   9   0    10710.24    10747.87    117.68 o 
   8   9   0     8371.93     8322.13     97.53 o 
   9   9   0       35.73       48.19      8.50 o 
  10   9   0     9110.33     9320.60    123.71 o 
  11   9   0      211.08      192.99     17.38 o 
  12   9   0     3259.26     3229.43     63.76 o 
  13   9   0      132.74      165.35     19.14 o 
  14   9   0      555.61      539.96     36.57 o 
  15   9   0       26.55       65.30     23.70 o 
  16   9   0      749.22      882.34     36.22 o 
  17   9   0       56.11       64.68     34.13 o 
  18   9   0      501.74      624.26     65.88 o 
   0  10   0       87.81      110.38      7.14 o 
   1  10   0        2.30        8.70      4.99 o 
   2  10   0      132.22      154.80      6.80 o 
   3  10   0        1.67       17.29      5.85 o 
   4  10   0       36.03       51.98      6.88 o 
   5  10   0      104.60      124.22      7.94 o 
   6  10   0     3466.13     3398.02     55.98 o 
   7  10   0     6813.62     6728.88     80.91 o 
   8  10   0       79.92       83.91     10.39 o 
   9  10   0     1613.22     1414.00     26.14 o 
  10  10   0      154.12      126.66     13.88 o 
  11  10   0       23.06       48.39     16.43 o 
  12  10   0      319.66      346.36     20.69 o 
  13  10   0      638.80      682.06     25.73 o 
  14  10   0       13.44       37.81     34.50 o 
  15  10   0      477.23      496.11     36.59 o 
  16  10   0      438.21      447.91     38.18 o 
  17  10   0       26.82       54.28     32.87 o 
  18  10   0        8.85       23.15     54.75 o 
   1  11   0       32.11       55.85      5.32 o 
   2  11   0      448.70      497.77     11.43 o 
   3  11   0       13.92       20.52      6.52 o 
   4  11   0     1816.43     1779.57     34.31 o 
   5  11   0      483.83      470.52     12.87 o 
   6  11   0     9062.94     8870.17    133.76 o 
   7  11   0      215.22      192.41     11.44 o 
   8  11   0     1819.54     1906.70     34.06 o 
   9  11   0       11.54       12.33     11.86 o 
  10  11   0     7166.58     6912.68    137.10 o 
  11  11   0     1758.58     1766.33     55.01 o 
  12  11   0     3511.82     3536.58     78.76 o 
  13  11   0      181.88      239.14     39.73 o 
  14  11   0      132.01      125.58     31.75 o 
  15  11   0      584.52      640.12     41.00 o 
  16  11   0      591.79      620.81     40.33 o 
  17  11   0       27.04       59.61     38.50 o 
  18  11   0      123.18      210.31     57.64 o 
   0  12   0      530.67      528.69     18.25 o 
   1  12   0       23.01       25.49      7.42 o 
   2  12   0      628.99      559.07     14.43 o 
   3  12   0     3611.53     3723.22     50.28 o 
   4  12   0      553.96      539.44     17.68 o 
   5  12   0     1525.68     1484.02     27.06 o 
   6  12   0      149.58      185.05     17.37 o 
   7  12   0      711.72      708.64     28.29 o 
   8  12   0      957.77      937.64     37.78 o 
   9  12   0     3519.55     3291.58     97.68 o 
  10  12   0      243.65      209.50     23.05 o 
  11  12   0     1769.11     1819.97     49.60 o 
  12  12   0      220.76      244.47     31.39 o 
  13  12   0       30.17       48.35     30.31 o 
  14  12   0      250.07      280.13     33.36 o 
  15  12   0      290.08      291.88     36.76 o 
  16  12   0      145.39      126.20     35.81 o 
  17  12   0       42.18       56.07     35.52 o 
   1  13   0     3381.33     3379.55     50.92 o 
   2  13   0       61.61       73.21      9.96 o 
   3  13   0      780.37      735.56     18.82 o 
   4  13   0     6041.12     6195.09     86.64 o 
   5  13   0      197.95      209.51     13.68 o 
   6  13   0      917.90      964.17     25.07 o 
   7  13   0       57.88       53.06     17.55 o 
   8  13   0     2456.34     2445.71     56.71 o 
   9  13   0      186.02      190.04     21.56 o 
  10  13   0      538.64      517.68     27.75 o 
  11  13   0      273.12      295.11     30.22 o 
  12  13   0     1879.75     1872.17     62.65 o 
  13  13   0      525.81      564.67     37.44 o 
  14  13   0     2588.92     2876.26    223.11 o 
  15  13   0     1323.85     1441.77    160.46 o 
  16  13   0      297.25      307.18     38.63 o 
  17  13   0       77.18      122.24     37.85 o 
   0  14   0      487.69      495.81     23.03 o 
   1  14   0      651.54      674.28     18.02 o 
   2  14   0       43.20       56.48     10.51 o 
   3  14   0      487.01      529.83     18.27 o 
   4  14   0      983.60      989.18     28.17 o 
   5  14   0     1435.28     1471.01     40.03 o 
   6  14   0      339.95      363.41     21.80 o 
   7  14   0     1447.69     1469.25     41.83 o 
   8  14   0      570.91      607.54     22.48 o 
   9  14   0     2409.44     2243.43     68.98 o 
  10  14   0       48.84       69.41     22.36 o 
  11  14   0     1686.60     1785.01    130.53 o 
  12  14   0      138.43      109.17     31.54 o 
  13  14   0     1354.51     1436.45     57.18 o 
  14  14   0       32.66       12.79     38.72 o 
  15  14   0       11.00       40.92     79.01 o 
  16  14   0      223.42      309.76     40.03 o 
   1  15   0     1395.27     1434.23     28.12 o 
   2  15   0        1.01      -10.64     12.33 o 
   3  15   0      130.23      150.64     16.59 o 
   4  15   0      621.64      641.30     26.93 o 
   5  15   0       73.21       93.65     21.55 o 
   6  15   0      483.16      443.96     26.87 o 
   7  15   0       65.38       51.90     24.75 o 
   8  15   0      913.75      921.68     43.51 o 
   9  15   0      715.00      713.13     39.71 o 
  10  15   0      216.81      150.00     39.84 o 
  11  15   0      180.94      153.34     42.51 o 
  12  15   0      700.48      664.32     59.87 o 
  13  15   0      210.15      162.24     48.96 o 
  14  15   0      371.25      416.17     51.41 o 
  15  15   0       36.69       58.98     51.85 o 
   0  16   0     4940.29     4641.54    163.35 o 
   1  16   0      877.09      870.00     49.58 o 
   2  16   0     1413.67     1452.58     41.58 o 
   3  16   0     1473.49     1470.30     43.27 o 
   4  16   0     2741.42     2739.58     63.56 o 
   5  16   0      741.06      769.14     30.93 o 
   6  16   0     1329.22     1447.65     43.14 o 
   7  16   0     1123.79     1118.05     38.63 o 
   8  16   0       31.37       53.15     31.16 o 
   9  16   0      894.42      784.05     58.75 o 
  10  16   0      198.00      170.03     47.40 o 
  11  16   0      846.83      762.46     61.87 o 
  12  16   0        7.84       22.26     41.62 o 
  13  16   0      452.07      399.48     52.30 o 
  14  16   0      132.13      143.55     52.08 o 
  15  16   0      549.43      589.99     64.32 o 
   1  17   0       18.15      -14.98     26.40 o 
   2  17   0       30.68       17.80     19.70 o 
   3  17   0       92.67       96.68     21.87 o 
   4  17   0      331.32      323.56     28.95 o 
   5  17   0       60.89       58.01     23.89 o 
   6  17   0       81.67       99.87     29.13 o 
   7  17   0      126.48      174.28     25.24 o 
   8  17   0      203.70      240.58     48.29 o 
   9  17   0        2.50       -6.01     44.29 o 
  10  17   0        5.62       11.80     46.96 o 
  11  17   0       31.37       44.51     48.96 o 
  12  17   0      149.40      146.66     52.97 o 
  13  17   0      535.89      530.12     61.65 o 
  14  17   0      169.44      186.05     56.08 o 
   0  18   0    10669.00    10689.62    347.85 o 
   1  18   0       66.31       80.55     29.96 o 
   2  18   0     2022.18     1967.66     66.24 o 
   3  18   0       52.85       44.33     29.44 o 
   4  18   0     1757.39     1746.26     49.81 o 
   5  18   0       48.22       59.59     23.58 o 
   6  18   0      502.26      507.15     48.77 o 
   7  18   0       12.66       36.94     45.18 o 
   8  18   0     1726.67     1677.82     90.36 o 
   9  18   0      575.81      622.70     55.86 o 
  10  18   0        2.74      -40.95     42.28 o 
  11  18   0      209.72      160.01     53.64 o 
  12  18   0       10.03      -44.51     51.41 o 
  13  18   0       24.79      -92.58     51.19 o 
   1  19   0      143.18      189.88     30.45 o 
   2  19   0      241.31      338.21     32.86 o 
   3  19   0       32.72       14.91     28.24 o 
   4  19   0      118.07      179.93     31.86 o 
   5  19   0      224.78      237.15     32.57 o 
   6  19   0        7.42       38.70     31.24 o 
   7  19   0        2.03       25.59     43.18 o 
   8  19   0      320.19      295.33     54.08 o 
   9  19   0      157.69      120.85     46.29 o 
  10  19   0        0.40       87.46     51.85 o 
  11  19   0       47.69       62.76     48.52 o 
  12  19   0        4.48      -93.47     52.08 o 
   0  20   0     2148.32     2327.89    108.16 o 
   1  20   0      177.51      191.58     39.73 o 
   2  20   0     6592.60     7009.49    171.05 o 
   3  20   0      223.90      242.55     34.60 o 
   4  20   0     3512.70     3770.96    103.31 o 
   5  20   0       89.31       93.81     33.36 o 
   6  20   0     1185.76     1071.14     75.45 o 
   7  20   0       55.15       70.55     51.19 o 
   8  20   0      548.84      573.96     63.87 o 
   9  20   0       17.01       42.28     46.29 o 
  10  20   0       84.90      106.16     54.97 o 
  11  20   0       20.30      -28.71     54.75 o 
   1  21   0     1005.48     1060.53     53.56 o 
   2  21   0      286.68      336.98     39.64 o 
   3  21   0      678.66      780.13     46.47 o 
   4  21   0      708.75      850.39    107.83 o 
   5  21   0      907.83      843.69     66.10 o 
   6  21   0      225.51      227.89     51.41 o 
   7  21   0      156.07      219.21     51.41 o 
   8  21   0      126.61      118.40     50.52 o 
   9  21   0      192.57      120.85     52.08 o 
   0  22   0     2331.24     2356.38    114.61 o 
   1  22   0        1.99       26.09     72.55 o 
   2  22   0     1755.20     1748.55     68.45 o 
   3  22   0      176.77      250.64     39.93 o 
   4  22   0      150.51      158.77     40.11 o 
   5  22   0      296.03      324.04     60.31 o 
   6  22   0     2486.25     2657.27    124.18 o 
   7  22   0        7.63      -76.11     54.97 o 
   1  23   0     1786.39     1872.31     74.43 o 
   2  23   0        6.11       45.41     36.97 o 
   3  23   0      813.39      843.30     49.73 o 
   4  23   0       98.71       48.29     56.31 o 
   5  23   0       82.09       41.84     58.53 o 
 -19   0   1      310.93      263.50     55.64 o 
 -17   0   1     1420.25     1304.60     76.56 o 
 -15   0   1      853.95      849.59     51.97 o 
 -13   0   1     1863.31     1933.48     47.91 o 
 -11   0   1     9617.04     9386.16    178.73 o 
  -9   0   1     2133.21     2286.09     49.26 o 
  -7   0   1    21253.60    21517.28    396.98 o 
  -5   0   1    27606.00    29237.63    536.41 o 
  -3   0   1    17104.98    18618.54    427.62 o 
   1   0   1     1537.84     1556.41     39.11 o 
   3   0   1    15027.52    15814.26    255.49 o 
   5   0   1     6647.84     6610.67    123.79 o 
   7   0   1     2420.05     2336.73     48.16 o 
   9   0   1     6566.55     6477.42    124.61 o 
  11   0   1    18973.80    18799.34    350.05 o 
  13   0   1    15940.86    15224.83    286.16 o 
  15   0   1     3867.33     4015.61     86.09 o 
  17   0   1      163.51      149.11     42.28 o 
  19   0   1      245.18      260.61     52.97 o 
 -20   1   1       13.11       22.36     38.06 o 
 -19   1   1       45.32      136.22     34.95 o 
 -18   1   1       16.45        0.75     33.75 o 
 -17   1   1      432.79      429.65     36.77 o 
 -16   1   1      110.84      145.50     22.05 o 
 -15   1   1      306.47      331.21     22.64 o 
 -14   1   1      235.33      262.79     19.55 o 
 -13   1   1     2244.76     2290.90     42.54 o 
 -12   1   1     3312.78     3190.21     45.02 o 
 -11   1   1     4933.13     4946.60     64.99 o 
 -10   1   1      422.59      458.67     12.88 o 
  -9   1   1      888.31      949.46     19.13 o 
  -8   1   1      596.90      560.20     13.71 o 
  -7   1   1     2816.18     2744.09     41.34 o 
  -6   1   1     2711.04     3170.46     47.72 o 
  -5   1   1     1323.44     1508.67     24.20 o 
  -4   1   1      257.60      312.11      7.30 o 
  -3   1   1      464.80      547.86     10.46 o 
  -2   1   1       51.23        1.77      3.01 o 
  -1   1   1        3.95       -7.64      3.82 o 
   0   1   1      198.47      162.48     10.44 o 
   1   1   1      248.26      271.13      9.36 o 
   2   1   1      538.75      543.23      7.99 o 
   3   1   1      123.93      107.90      7.07 o 
   4   1   1        8.39       17.51      3.60 o 
   5   1   1      842.72      773.42     13.49 o 
   6   1   1       97.90      126.30      6.19 o 
   7   1   1      362.38      446.03     12.87 o 
   8   1   1     1773.65     1805.22     28.44 o 
   9   1   1      404.66      390.14     10.90 o 
  10   1   1     3069.93     2985.82     41.47 o 
  11   1   1     1542.93     1535.55     27.67 o 
  12   1   1       48.14      113.25     11.41 o 
  13   1   1     1695.62     1641.08     30.93 o 
  14   1   1      111.11      161.62     17.54 o 
  15   1   1      234.01      268.49     31.43 o 
  16   1   1      312.07      327.66     23.66 o 
  17   1   1       17.27        8.94     41.28 o 
  18   1   1      311.44      355.40     85.46 o 
  19   1   1       23.61       37.49     32.57 o 
  20   1   1       22.76       59.47     34.19 o 
 -20   2   1        0.53      -12.98     35.35 o 
 -19   2   1       46.97       57.94     34.28 o 
 -18   2   1       35.95       20.59     59.53 o 
 -17   2   1       20.41       20.16     29.19 o 
 -16   2   1      215.48      171.59     26.51 o 
 -15   2   1     2113.66     2254.72     50.85 o 
 -14   2   1      322.96      384.73     22.89 o 
 -13   2   1     4159.10     3974.41     65.44 o 
 -12   2   1      525.88      487.10     14.54 o 
 -11   2   1     1064.16      990.48     19.93 o 
 -10   2   1      214.91      270.11     13.10 o 
  -9   2   1     7804.51     7309.71     98.95 o 
  -8   2   1      230.99      256.09     10.47 o 
  -7   2   1    11363.23    11456.51    151.12 o 
  -6   2   1     7416.26     8404.25    103.76 o 
  -5   2   1     6040.87     5776.91     71.85 o 
  -4   2   1     4368.34     4706.34     55.05 o 
  -3   2   1     2912.22     3004.11     36.34 o 
  -2   2   1    14072.64    14862.03    192.73 o 
  -1   2   1       76.36       71.66      3.41 o 
   0   2   1       70.06       50.91      2.89 o 
   1   2   1     1682.01     1686.45     20.83 o 
   2   2   1     2526.06     2635.83     30.16 o 
   3   2   1     9537.02     9942.53    122.83 o 
   4   2   1     1104.30     1127.02     14.79 o 
   5   2   1     5786.29     5839.66     67.95 o 
   6   2   1      234.83      342.21      7.77 o 
   7   2   1     6918.84     7035.84     87.96 o 
   8   2   1       42.91       46.74      6.79 o 
   9   2   1    13063.44    12950.44    160.11 o 
  10   2   1     1138.82     1053.19     19.65 o 
  11   2   1     4322.88     4269.71     61.29 o 
  12   2   1      234.12      178.56     12.56 o 
  13   2   1     2244.71     2284.79     46.79 o 
  14   2   1     2712.79     2636.47     43.25 o 
  15   2   1      951.55      905.97     27.69 o 
  16   2   1      103.01      147.52     24.89 o 
  17   2   1     2569.59     2572.42    121.85 o 
  18   2   1      136.19      191.51     35.05 o 
  19   2   1      230.13      223.17     35.60 o 
  20   2   1        2.31       32.35     34.53 o 
 -20   3   1        1.67       30.17     34.74 o 
 -19   3   1       58.36       37.11     33.92 o 
 -18   3   1        9.24       30.80     32.06 o 
 -17   3   1      249.66      291.21     52.86 o 
 -16   3   1       16.40       38.80     24.20 o 
 -15   3   1      722.60      675.89     31.07 o 
 -14   3   1       10.48        9.95     11.71 o 
 -13   3   1      325.62      345.58     31.61 o 
 -12   3   1     4621.71     4449.39     74.19 o 
 -11   3   1     3149.98     3104.62     42.84 o 
 -10   3   1       21.94       42.67     11.53 o 
  -9   3   1    13634.49    13464.74    155.52 o 
  -8   3   1     2848.53     2801.54     35.35 o 
  -7   3   1     5448.67     5840.19     68.81 o 
  -6   3   1      166.28      103.70      5.00 o 
  -5   3   1      129.35      108.38      5.53 o 
  -4   3   1    21483.69    22777.86    231.10 o 
  -3   3   1      984.38     1060.66     13.74 o 
  -2   3   1     3760.57     3863.44     66.04 o 
  -1   3   1       95.21      118.17      6.26 o 
   0   3   1     3401.29     3561.36     41.99 o 
   1   3   1     3060.84     3242.27     47.23 o 
   2   3   1     1991.95     2198.00     23.72 o 
   3   3   1     2913.80     2950.25     36.18 o 
   4   3   1      258.39      287.51      6.84 o 
   5   3   1     3397.02     3323.80     42.31 o 
   6   3   1      124.86      102.80      4.88 o 
   7   3   1      653.32      692.70     12.06 o 
   8   3   1     2548.51     2443.78     31.41 o 
   9   3   1     1584.06     1532.90     22.30 o 
  10   3   1     2580.70     2446.75     35.28 o 
  11   3   1      267.49      240.45     12.41 o 
  12   3   1      414.99      292.71     13.66 o 
  13   3   1     1527.44     1486.07     28.82 o 
  14   3   1      218.48      228.38     16.26 o 
  15   3   1      363.70      362.50     19.43 o 
  16   3   1      163.44      164.95     20.00 o 
  17   3   1      148.88      197.57     33.41 o 
  18   3   1       15.36        4.45     32.63 o 
  19   3   1      208.79      239.99     33.79 o 
  20   3   1       29.26       89.57     56.31 o 
 -20   4   1       32.00       34.22     35.84 o 
 -19   4   1      284.35      319.85     44.84 o 
 -18   4   1      724.18      611.01     41.57 o 
 -17   4   1     2129.04     2207.50    129.41 o 
 -16   4   1      437.52      509.99     35.00 o 
 -15   4   1      557.96      580.88     38.35 o 
 -14   4   1     1199.02     1185.44     34.05 o 
 -13   4   1     2266.97     2339.15     52.80 o 
 -12   4   1      548.88      629.06     20.64 o 
 -11   4   1    16267.27    16042.97    198.46 o 
 -10   4   1     3079.12     3015.08     38.80 o 
  -9   4   1     1230.73     1323.06     20.30 o 
  -8   4   1       31.62       37.56      6.15 o 
  -7   4   1     4070.57     3904.04     47.26 o 
  -6   4   1       21.37       26.90      5.60 o 
  -5   4   1     8447.81     8777.69     90.45 o 
  -4   4   1     2888.50     2847.30     30.42 o 
  -3   4   1      269.70      256.58      5.07 o 
  -2   4   1    14376.24    15162.55    178.92 o 
  -1   4   1      145.65      132.92      5.13 o 
   0   4   1     4562.98     4869.59     56.47 o 
   1   4   1     1577.66     1518.97     17.12 o 
   2   4   1    12810.22    13177.65    173.79 o 
   3   4   1     5366.88     5667.75     58.98 o 
   4   4   1     4285.40     4477.96     49.75 o 
   5   4   1    12711.69    13705.35    167.64 o 
   6   4   1     3515.74     3634.66     50.64 o 
   7   4   1     3083.30     2919.57     38.65 o 
   8   4   1      581.96      555.49     14.36 o 
   9   4   1     5162.71     5050.47     60.78 o 
  10   4   1     4020.44     4051.05     54.08 o 
  11   4   1     5438.45     5264.40     73.86 o 
  12   4   1     3012.32     2609.74     41.43 o 
  13   4   1      919.37      894.89     23.17 o 
  14   4   1      135.19      168.33     17.32 o 
  15   4   1     1700.67     1693.58     36.73 o 
  16   4   1       30.00       16.80     22.87 o 
  17   4   1      113.30       79.45     30.61 o 
  18   4   1      929.90      921.92     48.05 o 
  19   4   1      658.95      745.30     45.53 o 
 -19   5   1        6.65       21.90     36.50 o 
 -18   5   1      766.18      742.12     45.70 o 
 -17   5   1      234.63      319.87     35.03 o 
 -16   5   1      224.76      213.28     42.51 o 
 -15   5   1      171.87      166.14     19.82 o 
 -14   5   1      302.69      298.09     20.33 o 
 -13   5   1        7.52        4.47     16.86 o 
 -12   5   1      506.14      557.26     22.39 o 
 -11   5   1     3394.12     3216.20     45.10 o 
 -10   5   1     7703.68     7454.78     88.42 o 
  -9   5   1      803.67      794.05     15.05 o 
  -8   5   1     4399.93     4448.61     50.31 o 
  -7   5   1     3917.75     3927.47     44.60 o 
  -6   5   1     8505.12     8619.56     93.56 o 
  -5   5   1     3188.71     3310.14     37.41 o 
  -4   5   1    22184.62    23731.19    246.73 o 
  -3   5   1     9341.51    10372.41    128.10 o 
  -2   5   1    13207.19    13778.13    165.92 o 
  -1   5   1    19290.24    20258.71    208.97 o 
   0   5   1       37.67       61.45      2.99 o 
   1   5   1    15230.77    16435.35    213.81 o 
   2   5   1      809.48      779.12     11.00 o 
   3   5   1     3043.03     2873.37     32.51 o 
   4   5   1      388.66      383.77      8.32 o 
   5   5   1    37366.32    38766.25    555.43 o 
   6   5   1     1668.23     1685.03     28.49 o 
   7   5   1     2481.42     2330.49     34.90 o 
   8   5   1     4993.76     5095.48     70.45 o 
   9   5   1       21.77       23.50     11.41 o 
  10   5   1      190.75      211.91     11.15 o 
  11   5   1     2264.86     2101.64     37.51 o 
  12   5   1     2379.58     2168.52     39.40 o 
  13   5   1       10.01       16.82     12.18 o 
  14   5   1       89.33       82.64     16.00 o 
  15   5   1       17.15       41.20     18.64 o 
  16   5   1       78.67       73.71     23.73 o 
  17   5   1       10.75       15.15     30.21 o 
  18   5   1      845.23      855.22     46.87 o 
  19   5   1      460.00      475.46     40.11 o 
 -19   6   1      506.86      551.65     42.17 o 
 -18   6   1      452.29      547.65     39.27 o 
 -17   6   1      350.58      455.67     55.86 o 
 -16   6   1      899.84      887.09     44.30 o 
 -15   6   1     1186.23     1155.53     39.86 o 
 -14   6   1     1051.28      984.76     31.50 o 
 -13   6   1     1306.13     1313.48     34.58 o 
 -12   6   1     1692.23     1554.64     36.58 o 
 -11   6   1      699.86      650.06     18.75 o 
 -10   6   1      198.28      233.27     11.39 o 
  -9   6   1      415.28      470.07     15.84 o 
  -8   6   1       32.95       44.33      6.14 o 
  -7   6   1      519.05      485.69     10.20 o 
  -6   6   1       39.90       57.26      5.99 o 
  -5   6   1      763.38      737.93     11.55 o 
  -4   6   1     2009.96     2529.54     33.51 o 
  -3   6   1       24.51       61.01      3.85 o 
  -2   6   1     4059.12     4423.96     52.70 o 
  -1   6   1     5655.69     6250.06     68.76 o 
   0   6   1     3686.11     3680.11     44.00 o 
   1   6   1     9016.65     9463.43    109.14 o 
   2   6   1     2508.49     2485.75     30.34 o 
   3   6   1     3486.09     3847.18     45.34 o 
   4   6   1     1302.17     1307.20     36.97 o 
   5   6   1     4315.09     5191.78     61.05 o 
   6   6   1     4022.66     4269.58     51.65 o 
   7   6   1     1421.73     1533.60     23.59 o 
   8   6   1       67.39       77.98      8.83 o 
   9   6   1     1260.70     1281.24     27.17 o 
  10   6   1       14.48       14.23      8.53 o 
  11   6   1     2017.39     1811.22     34.37 o 
  12   6   1       82.73       88.19     12.25 o 
  13   6   1      225.42      260.84     16.40 o 
  14   6   1       92.71      100.89     18.16 o 
  15   6   1      359.42      409.19     46.09 o 
  16   6   1      477.40      479.83     28.21 o 
  17   6   1      768.32      894.33     36.08 o 
  18   6   1      141.02      176.92     34.14 o 
  19   6   1       58.99      130.10     36.53 o 
 -19   7   1        7.54      -15.69     35.23 o 
 -18   7   1      427.60      460.72     40.99 o 
 -17   7   1      276.19      312.48     36.91 o 
 -16   7   1      123.37      169.30     61.42 o 
 -15   7   1       16.23       38.35     21.87 o 
 -14   7   1     1160.29     1116.31     33.98 o 
 -13   7   1       19.28       12.94     16.99 o 
 -12   7   1      703.01      706.62     33.15 o 
 -11   7   1       82.28       75.70     13.24 o 
 -10   7   1     1637.05     1694.23     35.18 o 
  -9   7   1      338.35      418.95     11.04 o 
  -8   7   1     1154.72     1174.44     19.22 o 
  -7   7   1     7706.03     7750.88     90.23 o 
  -6   7   1     5588.69     5551.64     65.42 o 
  -5   7   1     4368.11     4216.03     58.54 o 
  -4   7   1      796.80      755.84     14.62 o 
  -3   7   1     8374.53     8244.67    103.07 o 
  -2   7   1       96.08       97.69      4.34 o 
  -1   7   1    53314.27    58527.20    695.31 o 
   0   7   1     2361.62     2367.59     27.18 o 
   1   7   1     5892.87     5013.75     59.03 o 
   2   7   1      495.93      570.50     11.00 o 
   3   7   1    29300.72    30711.30    403.63 o 
   4   7   1      553.28      516.76     10.37 o 
   5   7   1     3963.00     3534.53     42.84 o 
   6   7   1     1523.80     1577.62     23.63 o 
   7   7   1     9114.56     9192.33    114.67 o 
   8   7   1     2066.04     2194.44     31.85 o 
   9   7   1     1136.64     1144.62     19.41 o 
  10   7   1     1954.73     1864.43     28.84 o 
  11   7   1     1079.07     1090.95     21.83 o 
  12   7   1      716.66      732.13     18.81 o 
  13   7   1      241.88      208.70     20.41 o 
  14   7   1      693.29      632.72     25.06 o 
  15   7   1       44.50       20.51     21.36 o 
  16   7   1      129.38      166.14     25.12 o 
  17   7   1       27.01       22.03     24.36 o 
  18   7   1      255.82      321.59     37.76 o 
  19   7   1       98.59      169.17     37.19 o 
 -19   8   1     1034.25     1159.79     61.76 o 
 -18   8   1      458.25      473.04     72.33 o 
 -17   8   1       49.66      106.97     34.21 o 
 -16   8   1       51.04       55.56     23.64 o 
 -15   8   1      712.41      855.59     35.37 o 
 -14   8   1      203.27      210.05     21.21 o 
 -13   8   1     1191.02     1182.76     33.52 o 
 -12   8   1       29.05       29.15     16.19 o 
 -11   8   1       32.58       50.96     15.43 o 
 -10   8   1      923.34      891.88     23.86 o 
  -9   8   1      103.39       76.30      8.33 o 
  -8   8   1      504.03      520.50     12.51 o 
  -7   8   1       71.15       76.68      7.01 o 
  -6   8   1      195.36      208.98     10.66 o 
  -5   8   1      343.42      407.77     12.27 o 
  -4   8   1       66.72       75.99      5.92 o 
  -3   8   1     1837.02     2070.25     28.62 o 
  -2   8   1       63.08       51.70      4.80 o 
  -1   8   1     5164.48     5895.48     69.15 o 
   0   8   1       90.89       84.24      5.12 o 
   1   8   1     3755.22     4053.98     42.88 o 
   2   8   1      123.83      116.69      6.38 o 
   3   8   1      139.22      198.41      6.79 o 
   4   8   1     1212.04     1265.50     19.47 o 
   5   8   1      149.59      175.68      7.00 o 
   6   8   1      565.83      599.80     13.08 o 
   7   8   1     2102.62     2199.70     29.68 o 
   8   8   1      509.99      473.57     12.94 o 
   9   8   1        8.43       13.77      8.37 o 
  10   8   1      329.14      294.63     11.69 o 
  11   8   1       11.32       19.84     10.14 o 
  12   8   1       31.04       42.04     16.82 o 
  13   8   1       84.54      103.47     18.34 o 
  14   8   1       48.35        7.31     21.27 o 
  15   8   1      424.15      454.80     28.30 o 
  16   8   1        2.54        1.02     24.15 o 
  17   8   1      211.70      246.58     27.75 o 
  18   8   1      665.54      711.50     66.32 o 
  19   8   1      478.12      560.61     65.65 o 
 -18   9   1       72.86      131.84     59.09 o 
 -17   9   1       10.71      -11.25     32.34 o 
 -16   9   1       76.25      117.62     24.78 o 
 -15   9   1      501.61      542.23     29.90 o 
 -14   9   1      328.29      355.22     27.65 o 
 -13   9   1      161.89      213.68     32.60 o 
 -12   9   1      433.04      461.22     21.53 o 
 -11   9   1       33.21       40.90     15.44 o 
 -10   9   1      469.84      455.57     16.98 o 
  -9   9   1     3702.18     3584.78     48.33 o 
  -8   9   1     2823.90     2717.74     41.34 o 
  -7   9   1     8545.20     8563.60    107.43 o 
  -6   9   1      307.65      347.17     23.77 o 
  -5   9   1    12828.52    13171.87    161.96 o 
  -4   9   1     1142.46     1083.76     19.58 o 
  -3   9   1    22911.77    23015.06    264.04 o 
  -2   9   1     1696.96     2040.72     26.48 o 
  -1   9   1    19096.94    19022.26    218.40 o 
   0   9   1      306.82      257.70      7.08 o 
   1   9   1    23505.31    24420.17    248.04 o 
   2   9   1      454.45      505.35     10.00 o 
   3   9   1    31443.65    30707.16    351.44 o 
   4   9   1       21.86       12.56      5.30 o 
   5   9   1     9541.48     9660.59    119.92 o 
   6   9   1     2050.06     2133.62     28.56 o 
   7   9   1    12670.29    12676.57    191.14 o 
   8   9   1       15.11       31.25      7.65 o 
   9   9   1      402.45      403.70     12.33 o 
  10   9   1        9.79       -0.84      9.49 o 
  11   9   1       67.95       88.16     12.32 o 
  12   9   1      320.09      328.91     19.90 o 
  13   9   1       29.62       38.42     18.47 o 
  14   9   1       10.99       33.75     21.15 o 
  15   9   1       69.64       25.33     24.38 o 
  16   9   1       10.75       72.37     62.54 o 
  17   9   1        4.51      -18.47     32.38 o 
  18   9   1      459.99      511.20     58.98 o 
 -18  10   1        7.54       16.69     54.53 o 
 -17  10   1      312.19      348.07     59.20 o 
 -16  10   1        5.79        2.93     31.47 o 
 -15  10   1      451.84      534.64     35.84 o 
 -14  10   1        0.23       15.47     21.33 o 
 -13  10   1       16.74       10.88     20.88 o 
 -12  10   1      116.82       79.67     17.44 o 
 -11  10   1       11.67       39.76     16.20 o 
 -10  10   1       63.75       87.64     15.16 o 
  -9  10   1       36.99       42.75     12.26 o 
  -8  10   1      755.65      755.13     19.29 o 
  -7  10   1        7.17       25.19      9.26 o 
  -6  10   1     1637.28     1612.01     26.69 o 
  -5  10   1     1539.23     1563.14     24.07 o 
  -4  10   1     3588.24     3603.51     57.46 o 
  -3  10   1     5392.04     5615.96     67.01 o 
  -2  10   1     1531.21     1723.25     23.49 o 
  -1  10   1      578.10      541.71     11.31 o 
   0  10   1      609.23      580.69     10.85 o 
   1  10   1     4031.93     4306.36     45.94 o 
   2  10   1      977.95     1008.14     15.02 o 
   3  10   1     2321.61     2304.43     30.04 o 
   4  10   1      497.73      487.62     14.23 o 
   5  10   1      117.95      128.66      7.99 o 
   6  10   1      460.77      502.87     13.67 o 
   7  10   1      231.27      272.05     10.56 o 
   8  10   1     2594.84     2487.49     38.74 o 
   9  10   1       30.15       44.29     13.05 o 
  10  10   1      472.43      430.27     23.92 o 
  11  10   1      112.72      143.54     15.13 o 
  12  10   1        8.25       -5.22     19.68 o 
  13  10   1       62.53       56.50     26.62 o 
  14  10   1       14.27       29.06     29.91 o 
  15  10   1       75.23       78.54     51.85 o 
  16  10   1       45.95       69.61     31.86 o 
  17  10   1      328.36      367.98     39.54 o 
  18  10   1      137.56      208.42     39.87 o 
 -18  11   1      215.33      273.07     60.09 o 
 -17  11   1      295.60      313.75     38.28 o 
 -16  11   1      105.69      119.79     32.56 o 
 -15  11   1        1.67       -6.32     29.25 o 
 -14  11   1        1.53       43.50     28.50 o 
 -13  11   1        8.42       26.38     39.84 o 
 -12  11   1       11.80       22.53     17.40 o 
 -11  11   1      470.50      496.71     22.05 o 
 -10  11   1      119.53      119.26     23.51 o 
  -9  11   1     1925.60     1928.96     41.22 o 
  -8  11   1        6.83       16.76     10.48 o 
  -7  11   1     1698.64     1707.32     42.39 o 
  -6  11   1      830.93      876.95     20.77 o 
  -5  11   1     9826.77     9707.16    131.66 o 
  -4  11   1     4205.49     4094.45     81.04 o 
  -3  11   1     7325.28     7590.36     89.62 o 
  -2  11   1      325.67      330.57      9.13 o 
  -1  11   1    23545.54    24040.88    258.97 o 
   0  11   1       21.59       23.73      5.14 o 
   1  11   1    13451.33    13815.89    150.20 o 
   2  11   1      189.92      159.99      7.70 o 
   3  11   1    14233.37    14015.16    175.12 o 
   4  11   1      435.74      421.01     12.91 o 
   5  11   1    21147.66    20883.02    307.09 o 
   6  11   1      105.37      132.57     10.08 o 
   7  11   1     3482.48     3426.47     55.44 o 
   8  11   1       10.53       -3.58      7.02 o 
   9  11   1     1286.69     1136.97     68.42 o 
  10  11   1       39.73       49.36     13.64 o 
  11  11   1      383.41      355.06     24.12 o 
  12  11   1       94.80       69.98     22.44 o 
  13  11   1       86.76      103.16     27.75 o 
  14  11   1       57.65      103.68     42.28 o 
  15  11   1        5.84       21.29     30.61 o 
  16  11   1       24.92      102.74     34.39 o 
  17  11   1       13.94       -3.78     35.37 o 
 -17  12   1      281.30      357.97     40.34 o 
 -16  12   1      131.97      184.44     35.98 o 
 -15  12   1      189.10      147.01     32.81 o 
 -14  12   1      137.07      164.00     33.02 o 
 -13  12   1      281.46      288.34     44.18 o 
 -12  12   1       19.12       -1.10     27.38 o 
 -11  12   1        9.32       39.48     20.86 o 
 -10  12   1      378.21      363.02     27.95 o 
  -9  12   1      276.92      250.76     29.52 o 
  -8  12   1       60.26       25.04      9.25 o 
  -7  12   1      398.40      386.11     13.94 o 
  -6  12   1      583.81      626.04     17.59 o 
  -5  12   1      566.07      598.77     18.54 o 
  -4  12   1      951.99      972.41     19.93 o 
  -3  12   1     1225.26     1246.84     19.94 o 
  -2  12   1    11049.62    11413.62    143.37 o 
  -1  12   1        0.95       24.11      6.61 o 
   0  12   1     2677.29     2765.60     35.65 o 
   1  12   1      121.35      138.61      7.78 o 
   2  12   1     1190.57     1457.97     23.84 o 
   3  12   1      573.39      517.64     18.22 o 
   4  12   1     6353.10     6176.20     86.07 o 
   5  12   1      373.19      441.45     13.90 o 
   6  12   1     1718.46     1679.79     36.03 o 
   7  12   1      443.71      490.48     19.08 o 
   8  12   1      944.29      971.26     34.62 o 
   9  12   1      505.82      459.85     25.34 o 
  10  12   1      348.17      315.67     19.46 o 
  11  12   1       68.97       56.68     29.34 o 
  12  12   1        1.85       44.86     25.73 o 
  13  12   1      485.75      519.41     37.06 o 
  14  12   1        6.55        4.40     30.38 o 
  15  12   1       79.14       69.53     32.27 o 
  16  12   1       13.85       24.89     32.82 o 
  17  12   1      139.11      196.49     38.26 o 
 -17  13   1       24.00       23.67     36.15 o 
 -16  13   1        2.55       48.84     57.97 o 
 -15  13   1        1.48       19.51     33.62 o 
 -14  13   1       15.81        1.62     31.76 o 
 -13  13   1        2.39       49.72     30.61 o 
 -12  13   1       15.43       58.85     29.90 o 
 -11  13   1      213.65      297.83     27.37 o 
 -10  13   1        7.10       27.01     21.52 o 
  -9  13   1     1161.48     1177.92     49.61 o 
  -8  13   1      860.02      799.13     40.48 o 
  -7  13   1     1524.44     1543.24     38.54 o 
  -6  13   1     1222.38     1138.90     36.20 o 
  -5  13   1      850.95      802.59     31.62 o 
  -4  13   1       71.43      103.30     14.23 o 
  -3  13   1    19416.70    19693.02    266.52 o 
  -2  13   1     4610.81     4389.14     64.18 o 
  -1  13   1    10211.60    10156.01    139.95 o 
   0  13   1      405.63      399.47     11.76 o 
   1  13   1     8913.77     8739.26    103.24 o 
   2  13   1     1600.17     1380.13     23.62 o 
   3  13   1     3394.64     3028.90     46.01 o 
   4  13   1     2873.28     2953.22     45.18 o 
   5  13   1     4358.86     4460.77     70.08 o 
   6  13   1       62.28       82.61     14.62 o 
   7  13   1     4475.39     4316.13     88.72 o 
   8  13   1      183.96      193.54     17.43 o 
   9  13   1     2132.01     2096.03     52.72 o 
  10  13   1      479.88      438.95     27.34 o 
  11  13   1      713.91      696.35     31.25 o 
  12  13   1      317.29      318.48     33.67 o 
  13  13   1       89.67       94.49     32.57 o 
  14  13   1       23.78       35.32     36.39 o 
  15  13   1       46.16       52.31     36.05 o 
  16  13   1      186.04      196.56     37.91 o 
 -16  14   1       82.37       93.19     42.06 o 
 -15  14   1      595.05      613.15     42.87 o 
 -14  14   1        3.48       65.00     32.87 o 
 -13  14   1      467.45      457.37     36.43 o 
 -12  14   1       69.91      118.20     37.61 o 
 -11  14   1      730.38      771.79     40.43 o 
 -10  14   1       92.15       66.61     29.36 o 
  -9  14   1      108.77      137.17     27.27 o 
  -8  14   1      132.82      147.07     26.48 o 
  -7  14   1      443.69      480.41     34.92 o 
  -6  14   1      644.12      661.43     28.26 o 
  -5  14   1     1000.24      886.32     27.56 o 
  -4  14   1     3016.48     3148.96     59.74 o 
  -3  14   1      264.61      278.28     14.79 o 
  -2  14   1     5164.98     5045.16     80.38 o 
  -1  14   1       13.60       62.86     10.65 o 
   0  14   1     3677.78     3882.25     57.93 o 
   1  14   1       83.60      119.20     11.27 o 
   2  14   1     6592.34     6321.87     90.16 o 
   3  14   1     4391.65     3783.53     62.15 o 
   4  14   1     1270.07     1365.49     38.37 o 
   5  14   1      549.85      571.85     20.80 o 
   6  14   1     5197.55     5064.51     87.98 o 
   7  14   1      516.31      475.68     20.31 o 
   8  14   1     1526.91     1535.39     57.49 o 
   9  14   1      272.91      268.93     23.17 o 
  10  14   1       17.03        9.37     23.87 o 
  11  14   1      422.09      455.21     35.20 o 
  12  14   1        3.43       -7.91     30.44 o 
  13  14   1       45.65       44.41     30.90 o 
  14  14   1        6.19      -41.57     35.50 o 
  15  14   1       14.81      -19.05     63.09 o 
  16  14   1       19.78       41.64     34.65 o 
 -15  15   1      254.95      210.31     51.85 o 
 -14  15   1      124.83      148.66     50.52 o 
 -13  15   1       14.04       -0.22     41.62 o 
 -12  15   1       74.33      139.32     47.85 o 
 -11  15   1      206.97      283.53     44.29 o 
 -10  15   1        6.19       -6.01     41.17 o 
  -9  15   1     1871.66     1910.40     66.54 o 
  -8  15   1     2153.65     2298.82     71.19 o 
  -7  15   1     1997.49     1893.48     50.10 o 
  -6  15   1     1310.85     1241.51     50.12 o 
  -5  15   1     1888.07     1890.65     52.87 o 
  -4  15   1     3358.02     3116.42     77.83 o 
  -3  15   1     1361.71     1407.86     54.29 o 
  -2  15   1       13.08        9.55     14.29 o 
  -1  15   1     3299.20     3127.12     59.38 o 
   0  15   1        6.96       41.27     12.34 o 
   1  15   1     3953.87     3978.30     65.23 o 
   2  15   1      112.80       84.37     13.00 o 
   3  15   1      490.66      662.42     23.99 o 
   4  15   1       11.89        2.35     29.14 o 
   5  15   1     4169.24     3911.01     82.46 o 
   6  15   1      106.42      110.94     22.48 o 
   7  15   1     1200.62     1231.92     38.87 o 
   8  15   1      335.26      345.40     24.08 o 
   9  15   1     1480.29     1391.33     79.01 o 
  10  15   1      581.27      544.39     46.51 o 
  11  15   1       72.72       66.63     30.84 o 
  12  15   1        2.77      -11.34     31.75 o 
  13  15   1      489.34      559.50     58.75 o 
  14  15   1      145.77      168.29     37.06 o 
  15  15   1       33.28       -2.11     35.32 o 
 -15  16   1      201.66      235.68     54.08 o 
 -14  16   1       38.00       67.88     49.63 o 
 -13  16   1     1536.53     1484.64     88.35 o 
 -12  16   1      120.48       94.81     44.51 o 
 -11  16   1      881.78      866.39     63.87 o 
 -10  16   1        8.24       37.83     39.61 o 
  -9  16   1     1974.50     2039.47     95.47 o 
  -8  16   1     1330.61     1345.29     55.43 o 
  -7  16   1     1178.50     1047.00     46.58 o 
  -6  16   1     1573.93     1446.98     55.78 o 
  -5  16   1     1381.49     1397.44     45.47 o 
  -4  16   1     5808.71     5628.32    113.58 o 
  -3  16   1      238.56      205.28     18.17 o 
  -2  16   1     2622.39     2641.40     53.97 o 
  -1  16   1      361.95      328.76     19.19 o 
   0  16   1     7041.01     6907.35    119.45 o 
   1  16   1       91.94      119.12     30.80 o 
   2  16   1     3149.53     3470.11     66.05 o 
   3  16   1       31.03       49.17     24.22 o 
   4  16   1     3469.23     3487.89     75.61 o 
   5  16   1      591.89      533.39     27.06 o 
   6  16   1     1101.68     1226.70     40.70 o 
   7  16   1     1326.86     1255.93     40.81 o 
   8  16   1      306.28      320.61     40.62 o 
   9  16   1     2370.79     2401.56    102.60 o 
  10  16   1     1116.22     1130.12     71.88 o 
  11  16   1      580.78      588.87     54.75 o 
  12  16   1       75.07       58.53     44.51 o 
  13  16   1       60.68       83.01     44.51 o 
  14  16   1     1261.40     1413.87     89.02 o 
  15  16   1      375.34      470.92     61.87 o 
 -14  17   1        0.17      -66.32     49.18 o 
 -13  17   1     2031.44     2150.96    101.93 o 
 -12  17   1       18.39       62.98     50.52 o 
 -11  17   1       82.52       29.60     48.29 o 
 -10  17   1      283.41      300.22     51.41 o 
  -9  17   1      131.87       78.56     42.06 o 
  -8  17   1       11.31       11.80     39.39 o 
  -7  17   1      777.20      821.18     88.58 o 
  -6  17   1      415.21      422.17     28.59 o 
  -5  17   1      380.26      398.16     25.42 o 
  -4  17   1      174.66      160.98     21.98 o 
  -3  17   1      146.58      102.86     20.76 o 
  -2  17   1       64.73       71.13     20.14 o 
  -1  17   1      250.14      264.24     22.44 o 
   0  17   1      101.02      150.73     71.11 o 
   1  17   1      295.44      349.16     27.74 o 
   2  17   1      706.95      609.24     28.89 o 
   3  17   1      149.09      122.71     28.74 o 
   4  17   1       39.76       14.77     22.89 o 
   5  17   1      684.66      694.03     58.99 o 
   6  17   1      316.85      295.49     24.71 o 
   7  17   1        9.65       12.34     21.33 o 
   8  17   1       24.96       20.92     43.84 o 
   9  17   1       43.60       32.27     40.28 o 
  10  17   1       28.30        5.79     42.73 o 
  11  17   1     1087.07     1149.93     81.01 o 
  12  17   1       93.51        2.00     50.74 o 
  13  17   1      183.69      261.05     55.19 o 
  14  17   1      236.58      242.80     55.86 o 
 -13  18   1      663.89      804.30     69.44 o 
 -12  18   1      288.00      312.46     57.20 o 
 -11  18   1     1033.56     1067.36     72.55 o 
 -10  18   1      312.10      233.68     52.30 o 
  -9  18   1      554.71      579.75     54.53 o 
  -8  18   1       18.50       17.58     40.95 o 
  -7  18   1     2250.61     2014.32     93.69 o 
  -6  18   1     1249.80     1310.33     54.72 o 
  -5  18   1     1277.31     1276.66     43.94 o 
  -4  18   1     1988.05     2085.47     68.21 o 
  -3  18   1     1381.70     1387.58     56.24 o 
  -2  18   1     1093.83     1183.79     83.35 o 
  -1  18   1        5.63      -24.79     26.84 o 
   0  18   1     2345.55     2409.74     74.35 o 
   1  18   1      139.62      165.18     31.60 o 
   2  18   1     1619.66     1584.79     59.18 o 
   3  18   1     1355.72     1301.84     54.51 o 
   4  18   1     2164.51     2239.94     71.20 o 
   5  18   1     1619.41     1597.10     56.47 o 
   6  18   1      293.23      321.83     25.80 o 
   7  18   1      716.25      744.76     40.71 o 
   8  18   1      993.26      952.97     69.21 o 
   9  18   1     1994.46     2095.10    102.82 o 
  10  18   1      128.38      150.22     47.40 o 
  11  18   1      761.74      818.55     68.10 o 
  12  18   1       70.61      -26.48     52.30 o 
  13  18   1      534.04      559.27     59.87 o 
 -12  19   1       62.79      122.18     50.52 o 
 -11  19   1       86.56      -34.05     50.52 o 
 -10  19   1        0.57       50.52     50.74 o 
  -9  19   1      178.18      250.82     54.08 o 
  -8  19   1       32.52       44.73     44.51 o 
  -7  19   1      236.76      144.88     49.85 o 
  -6  19   1        0.40       25.15     41.39 o 
  -5  19   1      137.49      135.37     26.31 o 
  -4  19   1       24.85       -0.86     29.42 o 
  -3  19   1     1244.68     1358.18     55.97 o 
  -2  19   1      171.78      199.34     35.83 o 
  -1  19   1       13.13      -24.16     30.29 o 
   0  19   1       26.48       84.05     30.58 o 
   1  19   1      114.22      127.42     31.63 o 
   2  19   1       82.33       54.57     40.17 o 
   3  19   1        7.36       -6.51     34.61 o 
   4  19   1      148.67      111.26     32.57 o 
   5  19   1       86.55      103.47     32.04 o 
   6  19   1      319.29      298.37     35.49 o 
   7  19   1       84.56       77.00     50.52 o 
   8  19   1        1.24        8.90     43.40 o 
   9  19   1      334.62      423.07     53.64 o 
  10  19   1       20.30       48.96     52.74 o 
  11  19   1      415.70      531.23     59.64 o 
  12  19   1        3.39       17.36     55.19 o 
 -11  20   1      351.10      384.57     56.53 o 
 -10  20   1      269.08      226.56     57.20 o 
  -9  20   1      642.05      766.25     67.43 o 
  -8  20   1      775.52      789.39     67.21 o 
  -7  20   1     1098.30     1185.76     77.67 o 
  -6  20   1      117.58       76.78     50.96 o 
  -5  20   1     1691.56     1657.34     93.03 o 
  -4  20   1     1428.12     1585.48     63.64 o 
  -3  20   1     1283.91     1285.52     58.16 o 
  -2  20   1      620.70      723.37     79.90 o 
  -1  20   1      139.74      134.13     33.24 o 
   0  20   1      622.68      664.50     43.25 o 
   1  20   1       15.45       -1.05     36.50 o 
   2  20   1     1075.25     1138.12     54.68 o 
   3  20   1      396.98      432.03     39.65 o 
   4  20   1       13.05       46.71     31.86 o 
   5  20   1      846.37      952.84     46.89 o 
   6  20   1      546.84      577.18     40.11 o 
   7  20   1      876.75     1033.98     70.33 o 
   8  20   1      300.91      340.95     53.41 o 
   9  20   1     1268.71     1449.48     86.80 o 
  10  20   1      346.64      281.97     59.87 o 
  11  20   1     1209.38     1371.14     94.14 o 
  -9  21   1       50.74       56.31     49.18 o 
  -8  21   1      372.53      420.62     55.86 o 
  -7  21   1       63.77      102.37     53.86 o 
  -6  21   1       25.47       57.20     52.52 o 
  -5  21   1       43.54       18.69     52.97 o 
  -4  21   1     1097.04     1199.67     55.91 o 
  -3  21   1     1204.46     1367.63     59.71 o 
  -2  21   1      228.25      226.97     38.53 o 
  -1  21   1       43.54       62.54     42.73 o 
   0  21   1       28.35       65.75     36.01 o 
   1  21   1        3.57        3.69     39.39 o 
   2  21   1      456.23      459.98     40.37 o 
   3  21   1       36.14       68.78     36.11 o 
   4  21   1       32.44       35.72     50.07 o 
   5  21   1       44.62       75.65     35.48 o 
   6  21   1      646.39      718.40     68.55 o 
   7  21   1       15.31       28.49     54.08 o 
   8  21   1      460.95      442.43     58.09 o 
   9  21   1      221.79      179.38     52.97 o 
  -7  22   1      135.28       57.86     56.75 o 
  -6  22   1       69.24       60.31     56.31 o 
  -5  22   1      537.50      551.26     60.53 o 
  -4  22   1       10.17      -47.18     52.30 o 
  -3  22   1      157.92      214.62     40.20 o 
  -2  22   1       18.74      -31.82     37.05 o 
  -1  22   1      434.25      452.94     42.24 o 
   0  22   1        2.99       -2.76     57.75 o 
   1  22   1       35.30       16.92     37.34 o 
   2  22   1       39.32       41.89     33.39 o 
   3  22   1        7.81       53.54     38.13 o 
   4  22   1      150.17      226.96     40.29 o 
   5  22   1      202.07      248.55     41.17 o 
   6  22   1       41.05      112.61     57.42 o 
   7  22   1      775.17      813.43     68.32 o 
  -5  23   1        4.35      -10.46     56.31 o 
  -4  23   1      341.77      356.53     62.98 o 
  -3  23   1      602.17      672.33     70.10 o 
  -2  23   1      199.85      220.65     42.39 o 
  -1  23   1        5.60       10.18     39.65 o 
   0  23   1       46.45      -21.77     39.18 o 
   1  23   1       21.68       17.95     38.94 o 
   2  23   1       22.59        8.64     38.19 o 
   3  23   1      146.49      165.83     40.22 o 
   4  23   1      136.07      149.91     40.35 o 
   5  23   1       68.52       28.26     52.08 o 
 -20   0   2      296.96      325.37     60.09 o 
 -18   0   2       69.75      135.31     51.19 o 
 -16   0   2      370.64      415.82     36.26 o 
 -14   0   2        7.88       47.24     26.54 o 
 -12   0   2        7.99       29.25     15.39 o 
 -10   0   2      551.68      589.79     22.58 o 
  -8   0   2     2323.06     2290.18     48.64 o 
  -6   0   2    13599.63    13771.57    425.51 o 
  -4   0   2    55523.98    59524.42   2964.73 o 
  -2   0   2    83392.30    83806.79   1918.65 o 
   0   0   2     5935.72     6327.60    217.66 o 
   2   0   2    19819.29    20092.85    292.54 o 
   4   0   2    45081.70    43755.02    800.04 o 
   6   0   2     4768.90     4150.62     80.31 o 
   8   0   2     3494.94     3454.53     69.42 o 
  10   0   2     3657.50     3432.56     70.82 o 
  12   0   2      171.57      146.93     18.02 o 
  14   0   2       60.10       75.08     19.42 o 
  16   0   2      199.92      217.45     23.55 o 
  18   0   2        3.59      -13.13     45.18 o 
  20   0   2       56.89      120.18     52.08 o 
 -20   1   2      610.36      595.79     45.43 o 
 -19   1   2      249.49      245.10     39.89 o 
 -18   1   2      359.30      383.67     40.60 o 
 -17   1   2      845.36      842.66     44.29 o 
 -16   1   2     1523.24     1560.99     49.43 o 
 -15   1   2        5.27        3.68     19.60 o 
 -14   1   2      376.80      409.87     22.44 o 
 -13   1   2        6.95        0.75     15.92 o 
 -12   1   2      650.58      643.53     21.63 o 
 -11   1   2       28.19       43.39      8.95 o 
 -10   1   2      436.02      477.07     13.30 o 
  -9   1   2      142.11      124.66     12.61 o 
  -8   1   2       90.84       95.80      9.11 o 
  -7   1   2      231.26      224.45      8.46 o 
  -6   1   2      409.80      570.78     15.48 o 
  -5   1   2     3555.29     4016.83     54.09 o 
  -4   1   2     2750.66     2982.61     41.24 o 
  -3   1   2     1641.07     1941.22     24.31 o 
  -2   1   2     1019.77     1165.21     15.74 o 
  -1   1   2      224.18      190.95      4.21 o 
   0   1   2     3854.64     3930.48     47.61 o 
   1   1   2    15308.64    16001.37    151.35 o 
   2   1   2     4883.48     5246.50     62.81 o 
   3   1   2     3209.87     3286.96     37.11 o 
   4   1   2     2491.44     2490.43     32.28 o 
   5   1   2     1623.20     1666.31     24.83 o 
   6   1   2    12647.47    13602.82    178.10 o 
   7   1   2      463.21      541.71     13.11 o 
   8   1   2       71.75       93.81      7.08 o 
   9   1   2       88.04       73.69      7.92 o 
  10   1   2       50.11       45.38      9.29 o 
  11   1   2      133.46      135.60     11.02 o 
  12   1   2      259.92      238.61     13.55 o 
  13   1   2        6.37        9.74     12.22 o 
  14   1   2      328.26      333.03     16.17 o 
  15   1   2       23.11       24.65     14.21 o 
  16   1   2      140.11      176.83     21.16 o 
  17   1   2      118.52      202.37     55.08 o 
  18   1   2      190.92      190.15     40.28 o 
  19   1   2        0.24       16.15     34.13 o 
  20   1   2       25.54      -38.55     32.91 o 
 -20   2   2      160.58      192.47     40.59 o 
 -19   2   2       71.52       60.70     36.82 o 
 -18   2   2       32.29      111.33     32.73 o 
 -17   2   2      297.65      315.05     47.96 o 
 -16   2   2       36.97       21.71     24.25 o 
 -15   2   2        0.18       -6.74     22.60 o 
 -14   2   2       88.91       83.43     15.96 o 
 -13   2   2        1.05        7.58      9.20 o 
 -12   2   2      302.51      292.13     15.46 o 
 -11   2   2      713.10      706.97     18.56 o 
 -10   2   2     1091.28     1122.98     21.96 o 
  -9   2   2      550.49      549.22     13.47 o 
  -8   2   2     2056.41     2061.29     29.34 o 
  -7   2   2     4741.64     5028.90     63.85 o 
  -6   2   2       99.05      150.15      5.80 o 
  -5   2   2     1698.57     1814.43     22.92 o 
  -4   2   2    64512.75    64471.03    791.78 o 
  -3   2   2    16109.52    16641.20    191.36 o 
  -2   2   2    71969.16    71954.37    854.58 o 
  -1   2   2    14320.96    14393.59    196.26 o 
   0   2   2     9457.74     9679.37    100.85 o 
   1   2   2     1997.61     2073.55     21.12 o 
   2   2   2    13426.72    14174.97    147.05 o 
   3   2   2     5151.48     5609.87     65.20 o 
   4   2   2    19081.07    19396.38    221.73 o 
   5   2   2      230.28      176.89      4.89 o 
   6   2   2    42264.61    43296.92    491.11 o 
   7   2   2     6247.79     6676.86     78.13 o 
   8   2   2     2130.69     1878.97     25.18 o 
   9   2   2     1732.14     1820.34     25.21 o 
  10   2   2     1220.10     1113.64     21.91 o 
  11   2   2      774.01      766.48     19.71 o 
  12   2   2      103.92      150.92     12.55 o 
  13   2   2      120.22      126.51     13.49 o 
  14   2   2       23.21       41.68     13.23 o 
  15   2   2       25.90       32.04     13.93 o 
  16   2   2       18.12       34.24     20.07 o 
  17   2   2      322.21      416.98     35.77 o 
  18   2   2      258.03      206.35     35.60 o 
  19   2   2       71.94       75.89     33.10 o 
  20   2   2       81.28       86.48     36.50 o 
 -20   3   2      595.00      641.87     45.69 o 
 -19   3   2      124.13      114.79     35.80 o 
 -18   3   2      922.23      930.84     49.09 o 
 -17   3   2       64.12       55.99     31.56 o 
 -16   3   2      298.44      279.92     27.23 o 
 -15   3   2      427.08      425.90     35.97 o 
 -14   3   2     1033.25     1075.89     39.27 o 
 -13   3   2        3.90        2.38     14.09 o 
 -12   3   2     2439.81     2317.07     38.91 o 
 -11   3   2      111.15      155.33     10.11 o 
 -10   3   2        6.61       19.78      7.50 o 
  -9   3   2       72.30       96.51      7.17 o 
  -8   3   2     1153.62     1122.58     17.44 o 
  -7   3   2     1844.63     1917.76     25.09 o 
  -6   3   2     8843.50    10301.02    118.61 o 
  -5   3   2      814.40      850.76     11.86 o 
  -4   3   2      101.47      105.93      3.68 o 
  -3   3   2    18802.24    19865.30    245.94 o 
  -2   3   2     9269.56     9804.43    149.74 o 
  -1   3   2     4704.08     4772.65     60.73 o 
   0   3   2    13111.15    13610.07    145.06 o 
   1   3   2    64744.39    67013.84    628.47 o 
   2   3   2      450.96      471.45      6.58 o 
   3   3   2     3763.97     3929.79     46.50 o 
   4   3   2      125.60      144.65      5.69 o 
   5   3   2     2479.18     2299.82     30.33 o 
   6   3   2     1682.66     1831.65     25.80 o 
   7   3   2     4992.35     5553.87     70.41 o 
   8   3   2       61.91      140.01     14.53 o 
   9   3   2     1061.02     1120.29     19.87 o 
  10   3   2      227.29      204.94     11.09 o 
  11   3   2        3.44       15.84      9.88 o 
  12   3   2      168.34      148.19     12.27 o 
  13   3   2      461.69      452.30     16.44 o 
  14   3   2      868.79      870.78     23.11 o 
  15   3   2       20.17       37.21     15.55 o 
  16   3   2      551.20      624.09     34.40 o 
  17   3   2      518.62      560.66     34.35 o 
  18   3   2      146.04      108.89     38.28 o 
  19   3   2       37.27       85.88     33.04 o 
 -19   4   2       61.32       27.67     32.96 o 
 -18   4   2      248.68      272.32     38.51 o 
 -17   4   2       43.82       85.08     32.48 o 
 -16   4   2        2.29        7.65     31.27 o 
 -15   4   2       51.52       60.55     24.35 o 
 -14   4   2        3.85       -2.75     26.64 o 
 -13   4   2      797.97      778.82     35.88 o 
 -12   4   2        6.52        9.86     11.46 o 
 -11   4   2     1781.20     1834.24     29.17 o 
 -10   4   2       22.42       30.19      7.53 o 
  -9   4   2     1523.78     1611.76     23.13 o 
  -8   4   2     2576.53     2440.79     31.59 o 
  -7   4   2     4768.60     4830.97     53.80 o 
  -6   4   2    12332.10    13450.41    144.53 o 
  -5   4   2     9982.64    10359.00    106.25 o 
  -4   4   2     7035.48     6827.59     75.23 o 
  -3   4   2     5129.42     5445.42     70.74 o 
  -2   4   2    12552.33    13006.54    135.57 o 
  -1   4   2     4070.08     4200.40     46.91 o 
   0   4   2    24661.90    26388.63    308.23 o 
   1   4   2      174.16      189.07      6.39 o 
   2   4   2    36897.92    37601.09    428.60 o 
   3   4   2      238.96      189.14      4.50 o 
   4   4   2    23864.35    24701.42    282.57 o 
   5   4   2     2126.19     2223.20     28.29 o 
   6   4   2     6077.84     5599.54     70.61 o 
   7   4   2     1579.43     1418.42     21.74 o 
   8   4   2     3980.91     3894.78     51.28 o 
   9   4   2     3536.99     3413.06     54.64 o 
  10   4   2     4189.26     4061.29     58.20 o 
  11   4   2       17.93       30.74     12.36 o 
  12   4   2      353.83      342.57     18.22 o 
  13   4   2      964.07      872.77     31.99 o 
  14   4   2      100.37      128.15     14.01 o 
  15   4   2      383.45      419.35     23.21 o 
  16   4   2       10.08       -1.43     25.83 o 
  17   4   2      148.04      161.52     25.90 o 
  18   4   2        2.16       18.55     30.92 o 
  19   4   2        4.14       -2.23     34.44 o 
 -19   5   2        9.92       22.14     34.73 o 
 -18   5   2      121.54      165.03     35.14 o 
 -17   5   2        2.74       73.81     30.47 o 
 -16   5   2     1342.17     1297.08     74.78 o 
 -15   5   2        7.30        8.73     22.56 o 
 -14   5   2     2424.52     2305.54     49.49 o 
 -13   5   2      246.02      210.60     18.98 o 
 -12   5   2       39.97       71.99     13.66 o 
 -11   5   2      553.11      567.35     15.66 o 
 -10   5   2     4719.29     4406.80     58.85 o 
  -9   5   2       54.64       81.28      6.66 o 
  -8   5   2     2429.94     2371.37     28.87 o 
  -7   5   2     1508.03     1551.24     20.07 o 
  -6   5   2     1141.82     1246.33     15.68 o 
  -5   5   2     5150.52     5307.27     55.53 o 
  -4   5   2      680.66      652.11     14.16 o 
  -3   5   2    28499.68    30336.93    426.66 o 
  -2   5   2       61.00       86.22      3.58 o 
  -1   5   2     7588.02     7707.96     91.14 o 
   0   5   2       76.99       64.61      3.15 o 
   1   5   2    25133.07    27165.64    279.66 o 
   2   5   2    11024.90    11476.81    117.87 o 
   3   5   2     2223.21     2038.35     22.61 o 
   4   5   2       12.33       25.60      4.45 o 
   5   5   2    15729.06    16513.91    188.01 o 
   6   5   2     2347.20     2264.87     29.28 o 
   7   5   2     3077.02     2905.33     39.22 o 
   8   5   2      464.83      452.04     12.11 o 
   9   5   2     1176.46     1152.10     20.62 o 
  10   5   2      658.04      706.58     18.19 o 
  11   5   2      692.13      711.10     19.25 o 
  12   5   2     2612.55     2433.37     39.61 o 
  13   5   2       17.69       12.51     12.35 o 
  14   5   2      420.65      433.06     17.66 o 
  15   5   2      135.37      144.34     21.78 o 
  16   5   2     1096.41     1205.53     41.35 o 
  17   5   2      181.81      230.87     26.91 o 
  18   5   2      264.87      329.00     35.72 o 
  19   5   2        4.22       25.38     34.83 o 
 -19   6   2        2.79        2.22     34.69 o 
 -18   6   2       21.57       49.06     35.38 o 
 -17   6   2       92.09      141.55     41.06 o 
 -16   6   2      503.10      484.60     35.80 o 
 -15   6   2      188.77      210.22     40.28 o 
 -14   6   2      361.81      389.08     21.92 o 
 -13   6   2      516.45      466.54     22.07 o 
 -12   6   2      537.21      510.08     19.04 o 
 -11   6   2       35.13       61.23     12.67 o 
 -10   6   2     1235.87     1275.11     23.43 o 
  -9   6   2     2095.39     2228.14     28.10 o 
  -8   6   2     2950.85     2845.27     33.75 o 
  -7   6   2      705.02      668.92     11.97 o 
  -6   6   2     5344.20     5115.52     56.85 o 
  -5   6   2     4732.72     4984.51     70.29 o 
  -4   6   2     7036.17     7554.96     90.66 o 
  -3   6   2      238.74      225.01      5.57 o 
  -2   6   2     4191.49     4226.32     44.96 o 
  -1   6   2    20398.42    22110.58    288.15 o 
   0   6   2    12444.33    13435.95    197.73 o 
   1   6   2     7357.04     8109.25    110.22 o 
   2   6   2     2363.76     2176.86     24.34 o 
   3   6   2      988.58     1070.96     13.46 o 
   4   6   2     7003.23     7126.11     82.38 o 
   5   6   2     1291.97     1288.23     18.26 o 
   6   6   2     3022.07     3118.85     38.48 o 
   7   6   2     1207.37     1244.79     20.32 o 
   8   6   2     3941.30     3852.86     50.41 o 
   9   6   2      136.39      148.32     22.16 o 
  10   6   2     3014.07     2755.22     59.05 o 
  11   6   2     1349.29     1270.13     25.28 o 
  12   6   2      122.57      144.21     12.82 o 
  13   6   2      146.84      150.38     13.99 o 
  14   6   2      100.05      116.74     16.62 o 
  15   6   2        3.69      -15.54     20.66 o 
  16   6   2       88.00       87.77     23.43 o 
  17   6   2       57.89       88.37     25.95 o 
  18   6   2      146.94      148.52     34.91 o 
  19   6   2       18.18       48.74     33.52 o 
 -19   7   2        0.44       31.43     34.71 o 
 -18   7   2       40.23       82.27     34.15 o 
 -17   7   2      171.40      180.31     78.23 o 
 -16   7   2      322.35      321.88     34.06 o 
 -15   7   2        9.47       27.39     25.87 o 
 -14   7   2     2249.41     2163.50     48.32 o 
 -13   7   2      123.12      103.10     17.76 o 
 -12   7   2     1646.12     1591.79     37.63 o 
 -11   7   2     1511.04     1404.07     30.53 o 
 -10   7   2     1380.62     1470.38     27.26 o 
  -9   7   2      361.23      371.28     13.75 o 
  -8   7   2     6368.89     6292.58     69.99 o 
  -7   7   2     1672.52     1666.71     27.13 o 
  -6   7   2    10685.10    10613.21    163.40 o 
  -5   7   2     2287.11     2366.40     31.97 o 
  -4   7   2     3776.21     3810.88     54.91 o 
  -3   7   2     3128.05     2948.10     33.98 o 
  -2   7   2     1753.69     1771.74     22.78 o 
  -1   7   2    33830.45    37373.08    403.66 o 
   0   7   2      328.10      350.16      7.60 o 
   1   7   2      289.16      162.28      6.43 o 
   2   7   2      755.38      971.54     13.96 o 
   3   7   2    18996.42    20018.39    213.10 o 
   4   7   2      992.77     1008.42     15.25 o 
   5   7   2     5942.38     5752.01     67.58 o 
   6   7   2     5522.84     5413.21     64.14 o 
   7   7   2      711.71      757.54     14.68 o 
   8   7   2     3716.25     3634.98     48.01 o 
   9   7   2      258.59      250.41     11.31 o 
  10   7   2     7181.66     6869.69    102.28 o 
  11   7   2       50.97       40.40      9.06 o 
  12   7   2     1967.80     1974.45     37.28 o 
  13   7   2      196.01      224.54     14.31 o 
  14   7   2     1862.98     1933.15     44.11 o 
  15   7   2       66.61       89.94     23.29 o 
  16   7   2     1490.01     1507.97     67.84 o 
  17   7   2      138.25      159.39     26.31 o 
  18   7   2      329.60      392.66     33.85 o 
  19   7   2       22.62       40.73     48.07 o 
 -19   8   2      165.06      197.02     49.52 o 
 -18   8   2      264.36      248.13     36.82 o 
 -17   8   2        7.70       10.55     33.45 o 
 -16   8   2      200.51      212.68     34.79 o 
 -15   8   2      343.01      380.98     25.98 o 
 -14   8   2      772.82      797.77     28.86 o 
 -13   8   2      125.82      135.86     18.84 o 
 -12   8   2      273.93      311.06     19.26 o 
 -11   8   2       23.07       28.88     13.25 o 
 -10   8   2     4828.45     4895.50     77.43 o 
  -9   8   2     2020.47     1960.03     36.38 o 
  -8   8   2     1323.76     1318.73     24.37 o 
  -7   8   2      542.03      503.89     12.83 o 
  -6   8   2     1639.61     1753.16     27.84 o 
  -5   8   2     1625.79     1609.67     20.86 o 
  -4   8   2       48.05       50.04      4.97 o 
  -3   8   2      194.45      285.62      8.28 o 
  -2   8   2     1198.58     1318.70     18.35 o 
  -1   8   2     2669.36     3183.10     36.56 o 
   0   8   2       67.29      136.82     13.00 o 
   1   8   2      180.03      206.61     10.43 o 
   2   8   2     2668.97     2980.93     39.60 o 
   3   8   2      103.81      128.50      5.27 o 
   4   8   2     1081.32     1022.38     15.85 o 
   5   8   2       17.81       22.93      5.79 o 
   6   8   2      127.71      151.02      9.46 o 
   7   8   2     2090.87     2074.35     28.11 o 
   8   8   2     7159.06     6834.73     85.54 o 
   9   8   2       39.53       33.40      8.76 o 
  10   8   2      144.55      138.92     10.67 o 
  11   8   2        2.65       26.70     12.76 o 
  12   8   2     1876.38     1756.55     29.26 o 
  13   8   2      173.38      201.47     19.50 o 
  14   8   2      214.82      190.63     22.63 o 
  15   8   2       53.83       76.61     27.81 o 
  16   8   2      964.49      975.91     38.92 o 
  17   8   2        0.71        8.92     32.80 o 
  18   8   2      150.02      185.32     35.01 o 
 -18   9   2       68.04       70.62     36.50 o 
 -17   9   2       31.29       73.19     69.88 o 
 -16   9   2      193.27      211.81     34.97 o 
 -15   9   2       13.75      -10.86     21.92 o 
 -14   9   2     2686.39     2910.44     74.35 o 
 -13   9   2       84.27      158.62     22.53 o 
 -12   9   2     5442.13     5454.02    115.34 o 
 -11   9   2      235.91      238.26     15.65 o 
 -10   9   2     6233.46     5762.84     89.93 o 
  -9   9   2      777.98      799.56     22.62 o 
  -8   9   2     2017.38     2070.55     33.43 o 
  -7   9   2     1265.95     1213.67     28.14 o 
  -6   9   2     5746.73     5805.57     73.94 o 
  -5   9   2     1472.07     1476.20     22.68 o 
  -4   9   2     5878.51     5965.44     79.31 o 
  -3   9   2     2253.39     2512.45     32.17 o 
  -2   9   2     5597.29     5407.19     84.06 o 
  -1   9   2      946.81      831.35     13.66 o 
   0   9   2      765.83      812.94     13.54 o 
   1   9   2     4039.23     4368.78     52.73 o 
   2   9   2     1318.10     1422.37     21.97 o 
   3   9   2     2990.59     2884.19     36.16 o 
   4   9   2     6402.59     6301.12     79.38 o 
   5   9   2     2265.92     2280.69     29.91 o 
   6   9   2     6166.63     6105.98     72.32 o 
   7   9   2     5566.03     5335.55     64.17 o 
   8   9   2    25753.52    25126.93    285.00 o 
   9   9   2      203.73      219.82     14.14 o 
  10   9   2     2898.47     2963.72     48.89 o 
  11   9   2     1190.76     1076.87     23.98 o 
  12   9   2     1514.34     1457.26     28.54 o 
  13   9   2      348.77      301.04     25.35 o 
  14   9   2     2453.73     2522.84     75.06 o 
  15   9   2      259.23      300.13     32.98 o 
  16   9   2      842.97      787.86     63.65 o 
  17   9   2       41.08      124.21     46.62 o 
  18   9   2      381.12      422.90     40.54 o 
 -18  10   2      120.18      139.32     52.08 o 
 -17  10   2        1.91       44.10     32.38 o 
 -16  10   2      264.34      287.36     28.43 o 
 -15  10   2      133.20      156.30     25.54 o 
 -14  10   2     1481.67     1583.94     49.48 o 
 -13  10   2       64.68       68.27     28.71 o 
 -12  10   2      874.16      846.63     29.47 o 
 -11  10   2      133.07      111.92     16.93 o 
 -10  10   2     8957.39     8523.32    129.02 o 
  -9  10   2     1587.93     1500.55     32.95 o 
  -8  10   2     3691.95     3910.05     75.73 o 
  -7  10   2     3019.22     3059.37     49.99 o 
  -6  10   2     3798.39     3674.86     52.77 o 
  -5  10   2     2635.63     2719.81     37.32 o 
  -4  10   2      493.17      487.58     13.19 o 
  -3  10   2        6.54        5.58      4.76 o 
  -2  10   2      519.34      540.31     11.49 o 
  -1  10   2      459.38      527.39     11.08 o 
   0  10   2       46.71       46.84      5.95 o 
   1  10   2       37.99       48.55      5.90 o 
   2  10   2      115.20      122.77      6.99 o 
   3  10   2        0.88        6.61      3.78 o 
   4  10   2      172.67      173.35      9.29 o 
   5  10   2      376.43      401.99     12.52 o 
   6  10   2       28.76       26.65      8.21 o 
   7  10   2     3028.67     2936.95     44.29 o 
   8  10   2      305.07      313.73     11.85 o 
   9  10   2      190.84      163.23     12.18 o 
  10  10   2       75.65       37.82     11.39 o 
  11  10   2      976.68      999.84     30.84 o 
  12  10   2     1069.97     1025.22     31.32 o 
  13  10   2       92.86       94.52     27.88 o 
  14  10   2      402.41      363.74     35.20 o 
  15  10   2       54.10       99.60     31.70 o 
  16  10   2      632.65      573.65     40.35 o 
  17  10   2       68.91       79.68     34.27 o 
  18  10   2       39.15       11.31     34.12 o 
 -17  11   2      161.49      172.48     55.19 o 
 -16  11   2      413.34      433.82     40.84 o 
 -15  11   2      401.29      383.70     54.19 o 
 -14  11   2     1064.05     1034.65     40.15 o 
 -13  11   2       52.38       82.18     21.47 o 
 -12  11   2     1724.19     1767.76     42.29 o 
 -11  11   2      151.37      201.38     18.30 o 
 -10  11   2     3887.21     3985.98     65.72 o 
  -9  11   2     1760.14     1654.39     70.54 o 
  -8  11   2     9713.84     9284.84    172.56 o 
  -7  11   2     4825.10     4705.55     74.06 o 
  -6  11   2     7302.60     7240.41    124.26 o 
  -5  11   2       14.43       16.62      9.20 o 
  -4  11   2     1535.45     1571.97     24.32 o 
  -3  11   2      945.60      992.52     17.87 o 
  -2  11   2     1395.93     1445.33     22.91 o 
  -1  11   2       50.64       94.06     10.22 o 
   0  11   2        3.56       11.89      6.13 o 
   1  11   2      394.58      433.74     11.08 o 
   2  11   2      401.06      400.58     12.30 o 
   3  11   2      156.50      153.56      8.84 o 
   4  11   2     2484.44     2418.46     41.44 o 
   5  11   2      155.58      190.23     10.60 o 
   6  11   2     6309.83     6160.60     93.36 o 
   7  11   2      697.60      652.84     19.90 o 
   8  11   2     3178.09     3171.05     47.73 o 
   9  11   2      553.78      501.11     17.93 o 
  10  11   2     4667.40     4354.04     78.05 o 
  11  11   2      141.45      163.34     18.54 o 
  12  11   2     1853.63     1854.10     63.99 o 
  13  11   2      528.61      571.42     36.63 o 
  14  11   2     2082.73     2098.29     69.93 o 
  15  11   2       61.98      112.79     34.69 o 
  16  11   2     1377.03     1408.66     60.87 o 
  17  11   2       28.73       19.06     35.47 o 
 -17  12   2       66.44      117.51     49.18 o 
 -16  12   2      157.14      199.02     36.31 o 
 -15  12   2        9.22       26.39     32.61 o 
 -14  12   2       16.79       19.29     28.93 o 
 -13  12   2      182.12      185.49     47.51 o 
 -12  12   2      715.71      614.51     35.64 o 
 -11  12   2      563.26      570.87     23.67 o 
 -10  12   2      312.54      315.77     26.47 o 
  -9  12   2     2055.50     2185.73     53.23 o 
  -8  12   2     2420.57     2353.15     48.73 o 
  -7  12   2     3126.27     3137.76     52.30 o 
  -6  12   2       14.73       35.12     10.34 o 
  -5  12   2     1130.67     1161.58     23.04 o 
  -4  12   2      575.92      556.47     19.37 o 
  -3  12   2     1825.08     1774.81     27.43 o 
  -2  12   2      906.85      923.78     21.40 o 
  -1  12   2     1011.76      939.05     16.42 o 
   0  12   2        8.41       17.51      7.00 o 
   1  12   2       11.93       19.70      6.93 o 
   2  12   2        4.19       -0.74      7.35 o 
   3  12   2     1110.65     1048.94     19.84 o 
   4  12   2     2038.55     1985.42     59.55 o 
   5  12   2      616.69      585.44     20.03 o 
   6  12   2      105.64      107.92     11.87 o 
   7  12   2      338.58      341.56     15.06 o 
   8  12   2        7.15       25.68     14.58 o 
   9  12   2      172.63      195.44     17.09 o 
  10  12   2     2999.89     2704.83     64.25 o 
  11  12   2      556.64      572.32     24.47 o 
  12  12   2      278.41      350.74     55.42 o 
  13  12   2       65.94      104.50     45.51 o 
  14  12   2       40.48       66.25     30.70 o 
  15  12   2      378.72      436.89     38.15 o 
  16  12   2      344.31      432.21     53.41 o 
  17  12   2       14.93       13.99     33.90 o 
 -16  13   2      214.34      305.59     38.72 o 
 -15  13   2      123.75      204.34     52.30 o 
 -14  13   2     1635.64     1771.08     62.46 o 
 -13  13   2     1093.66     1163.80     53.00 o 
 -12  13   2      281.41      267.72     32.46 o 
 -11  13   2      506.36      467.92     33.76 o 
 -10  13   2     1479.68     1501.03     54.14 o 
  -9  13   2       71.79       69.80     42.89 o 
  -8  13   2     2604.58     2567.70     61.55 o 
  -7  13   2       95.78       74.31     18.62 o 
  -6  13   2      848.88      817.77     26.53 o 
  -5  13   2      217.66      217.12     13.49 o 
  -4  13   2     1306.46     1293.03     38.23 o 
  -3  13   2     6035.23     6176.72     86.61 o 
  -2  13   2      700.89      709.91     18.55 o 
  -1  13   2       70.50       62.88      9.56 o 
   0  13   2      441.30      418.85     11.22 o 
   1  13   2        8.09       12.07      7.75 o 
   2  13   2     3200.92     3079.29     40.07 o 
   3  13   2      117.80      129.18     10.87 o 
   4  13   2       84.14       60.41     11.59 o 
   5  13   2     1042.63     1130.55     29.02 o 
   6  13   2     1089.13     1089.63     45.11 o 
   7  13   2      177.37      156.22     16.29 o 
   8  13   2     2997.32     2825.95     54.90 o 
   9  13   2      169.50      167.41     17.81 o 
  10  13   2     2608.59     2654.04     64.09 o 
  11  13   2       35.14       33.47     23.11 o 
  12  13   2     2543.82     2451.64     75.46 o 
  13  13   2      340.80      443.09     44.29 o 
  14  13   2      500.37      518.01     78.67 o 
  15  13   2     1311.41     1427.04     61.84 o 
  16  13   2      376.47      498.43     42.95 o 
 -16  14   2       68.99       96.14     50.07 o 
 -15  14   2      820.15      821.22     63.43 o 
 -14  14   2      306.05      362.09     51.85 o 
 -13  14   2      241.87      201.85     47.85 o 
 -12  14   2      492.49      492.73     52.30 o 
 -11  14   2      899.65      837.24     58.09 o 
 -10  14   2       12.47      -18.09     26.67 o 
  -9  14   2      861.10      906.25     43.38 o 
  -8  14   2      953.68      882.93     41.89 o 
  -7  14   2     1522.62     1535.58     44.86 o 
  -6  14   2      312.96      347.62     19.65 o 
  -5  14   2     1437.27     1302.25     42.66 o 
  -4  14   2     3841.30     3494.43    164.69 o 
  -3  14   2     5249.36     5003.81     88.80 o 
  -2  14   2     2335.66     2299.96     46.71 o 
  -1  14   2       86.08       61.11     18.70 o 
   0  14   2     1650.28     1681.65     32.81 o 
   1  14   2        8.49       -1.41     10.17 o 
   2  14   2     2259.87     2374.80     34.97 o 
   3  14   2      931.40      850.94     20.39 o 
   4  14   2      478.22      459.41     16.38 o 
   5  14   2     2609.56     2519.69     49.08 o 
   6  14   2     1345.45     1259.10     37.14 o 
   7  14   2     2113.07     2008.87     43.11 o 
   8  14   2      189.44      185.18     17.95 o 
   9  14   2     2092.23     2175.63     62.72 o 
  10  14   2      455.64      428.89     52.01 o 
  11  14   2      246.55      227.10     51.85 o 
  12  14   2      148.33      160.68     29.66 o 
  13  14   2      920.53      917.57     45.34 o 
  14  14   2       56.28       80.97     33.00 o 
  15  14   2      100.36      170.50     35.58 o 
  16  14   2      313.66      386.14     93.58 o 
 -15  15   2     1303.89     1317.29     82.12 o 
 -14  15   2       15.51       97.26     48.52 o 
 -13  15   2       56.98       81.23     48.29 o 
 -12  15   2     1507.02     1567.21     85.68 o 
 -11  15   2      964.76      967.21     64.09 o 
 -10  15   2       77.12       97.70     39.17 o 
  -9  15   2     2034.50     2028.14     65.82 o 
  -8  15   2     1068.87     1046.97     46.01 o 
  -7  15   2       73.65       59.40     26.83 o 
  -6  15   2      122.28      128.14     17.97 o 
  -5  15   2        0.07       -3.62     10.99 o 
  -4  15   2       69.82       88.04     16.41 o 
  -3  15   2     1649.95     1576.64     37.10 o 
  -2  15   2      126.49      124.79     15.78 o 
  -1  15   2       17.32       25.73     13.93 o 
   0  15   2        3.11        5.24     13.95 o 
   1  15   2      420.86      420.04     16.36 o 
   2  15   2        1.14       15.98     12.32 o 
   3  15   2      897.92      971.03     25.25 o 
   4  15   2     1454.11     1382.86     47.44 o 
   5  15   2     1191.96     1114.10     36.35 o 
   6  15   2       21.69        4.88     15.38 o 
   7  15   2       21.22        4.41     14.87 o 
   8  15   2      150.51      147.75     18.17 o 
   9  15   2      294.11      355.36     22.68 o 
  10  15   2     1099.06     1163.19     51.77 o 
  11  15   2      224.61      229.64     49.85 o 
  12  15   2      129.74      148.06     32.38 o 
  13  15   2      420.16      448.77     90.91 o 
  14  15   2      355.08      398.91     42.62 o 
  15  15   2      258.66      318.25     80.68 o 
 -15  16   2      318.05      346.07     55.42 o 
 -14  16   2     1253.53     1373.81     85.46 o 
 -13  16   2      845.08      871.51     61.87 o 
 -12  16   2       11.71      -35.16     45.85 o 
 -11  16   2     1092.17     1162.83     76.34 o 
 -10  16   2      192.78      183.83     42.95 o 
  -9  16   2      466.77      365.43     48.74 o 
  -8  16   2       47.82       69.42     27.71 o 
  -7  16   2     2621.55     2429.44     94.25 o 
  -6  16   2      472.18      489.65     33.56 o 
  -5  16   2     2525.32     2488.42     80.01 o 
  -4  16   2     1688.46     1644.87     39.83 o 
  -3  16   2      822.34      928.32     30.54 o 
  -2  16   2     2090.04     2159.74     46.32 o 
  -1  16   2       90.71       86.80     16.26 o 
   0  16   2     3399.19     3378.20     64.52 o 
   1  16   2       44.86       51.84     15.95 o 
   2  16   2     5640.53     5656.18    173.72 o 
   3  16   2        3.36       19.01     15.89 o 
   4  16   2     2703.22     2802.85     84.72 o 
   5  16   2      700.25      705.96     29.28 o 
   6  16   2     1886.51     1847.29     49.77 o 
   7  16   2     1506.75     1490.08     44.09 o 
   8  16   2      302.87      313.43     24.84 o 
   9  16   2     1732.99     1742.52     58.62 o 
  10  16   2      421.24      446.88     50.30 o 
  11  16   2      785.36      674.55     61.65 o 
  12  16   2       68.89       43.40     44.07 o 
  13  16   2       77.66       96.36     46.07 o 
  14  16   2      255.61      280.42     58.09 o 
 -14  17   2       11.56       70.77     50.52 o 
 -13  17   2       35.12        7.79     50.52 o 
 -12  17   2        8.49        9.35     43.84 o 
 -11  17   2      116.63      135.98     48.74 o 
 -10  17   2      120.65      133.75     47.63 o 
  -9  17   2        7.92       33.38     40.28 o 
  -8  17   2      361.03      424.41     51.85 o 
  -7  17   2      365.77      328.24     33.58 o 
  -6  17   2        3.10       -8.26     27.19 o 
  -5  17   2      302.78      332.25     42.06 o 
  -4  17   2       36.57       61.46     21.20 o 
  -3  17   2       13.54       32.60     17.96 o 
  -2  17   2        1.04        3.67     16.91 o 
  -1  17   2      127.35      116.32     17.27 o 
   0  17   2       40.14       39.77     16.56 o 
   1  17   2      215.83      213.56     34.86 o 
   2  17   2       17.52       27.87     22.31 o 
   3  17   2      478.09      432.10     41.99 o 
   4  17   2        0.02      -12.80     26.59 o 
   5  17   2       67.37       96.01     21.61 o 
   6  17   2      304.45      294.94     24.79 o 
   7  17   2      120.61      128.17     23.16 o 
   8  17   2       16.86       34.42     22.38 o 
   9  17   2      612.12      664.54     56.53 o 
  10  17   2        0.63        8.23     48.29 o 
  11  17   2       72.52       95.92     46.51 o 
  12  17   2      201.68      148.22     53.64 o 
  13  17   2        5.37       25.15     51.63 o 
  14  17   2      427.00      466.91     63.43 o 
 -13  18   2      110.17       88.80     54.08 o 
 -12  18   2      177.24      148.00     53.64 o 
 -11  18   2      252.22      181.60     46.96 o 
 -10  18   2        4.99        8.68     42.06 o 
  -9  18   2      707.51      782.72     62.76 o 
  -8  18   2      511.39      523.44     56.75 o 
  -7  18   2     1494.60     1578.12     86.57 o 
  -6  18   2      544.08      446.44     52.52 o 
  -5  18   2     1497.59     1517.06     57.92 o 
  -4  18   2     2295.28     2233.25     57.46 o 
  -3  18   2      340.04      367.73     27.09 o 
  -2  18   2     3935.32     3942.72     85.92 o 
  -1  18   2        2.83      -11.35     27.15 o 
   0  18   2     2706.28     2891.42     69.27 o 
   1  18   2      249.98      291.71     25.37 o 
   2  18   2     4529.08     4503.15    133.93 o 
   3  18   2       80.91       70.35     22.45 o 
   4  18   2     3341.19     3383.62     93.18 o 
   5  18   2        6.29       48.06     29.88 o 
   6  18   2     1173.02     1202.56     56.64 o 
   7  18   2      354.21      365.10     33.31 o 
   8  18   2      428.11      447.13     42.84 o 
   9  18   2      145.80      129.75     50.52 o 
  10  18   2      140.60      107.05     52.30 o 
  11  18   2      431.45      585.76     59.42 o 
  12  18   2      110.39       62.09     53.64 o 
  13  18   2      201.08      138.65     50.52 o 
 -12  19   2      124.24      155.12     56.31 o 
 -11  19   2       16.16       -4.23     51.41 o 
 -10  19   2        3.84      -22.92     49.18 o 
  -9  19   2       80.76       32.94     49.18 o 
  -8  19   2       54.09       58.98     43.84 o 
  -7  19   2       57.66       51.85     44.07 o 
  -6  19   2       13.96       36.94     46.96 o 
  -5  19   2       19.26      -15.13     40.50 o 
  -4  19   2       19.07       -2.18     24.54 o 
  -3  19   2      142.39      180.11     32.10 o 
  -2  19   2      200.75      228.99     33.83 o 
  -1  19   2      325.05      359.83     36.19 o 
   0  19   2      483.50      627.04     37.92 o 
   1  19   2     1321.75     1283.61     56.44 o 
   2  19   2        0.13        1.74     29.09 o 
   3  19   2      126.77      169.12     48.18 o 
   4  19   2       47.71       94.91     29.26 o 
   5  19   2      154.68      161.03     33.49 o 
   6  19   2      249.58      241.54     35.11 o 
   7  19   2       34.07       69.94     32.48 o 
   8  19   2      135.15      258.83     55.19 o 
   9  19   2       43.77       73.22     51.63 o 
  10  19   2       15.79       24.93     47.40 o 
  11  19   2       28.12        6.68     52.74 o 
  12  19   2       46.08       73.22     56.53 o 
 -10  20   2       76.99       39.39     52.97 o 
  -9  20   2       50.13      125.07     48.74 o 
  -8  20   2       36.23      -51.19     49.63 o 
  -7  20   2       66.25       66.54     44.96 o 
  -6  20   2      386.31      329.60     55.86 o 
  -5  20   2       71.05       83.90     45.62 o 
  -4  20   2     2396.90     2383.09    106.82 o 
  -3  20   2       10.64      -14.06     33.12 o 
  -2  20   2     4391.58     4423.53    116.59 o 
  -1  20   2      223.88      295.57     35.91 o 
   0  20   2     3175.59     3264.90     94.80 o 
   1  20   2       75.18       87.97     33.97 o 
   2  20   2     1430.47     1372.13     58.26 o 
   3  20   2      241.03      250.59     34.84 o 
   4  20   2      851.21      765.61     44.82 o 
   5  20   2       40.35       50.73     32.17 o 
   6  20   2     1817.19     1923.80     67.89 o 
   7  20   2       28.88       34.69     35.20 o 
   8  20   2      669.99      720.85     68.32 o 
   9  20   2       19.44        8.46     54.30 o 
  10  20   2       67.54      167.36     57.86 o 
  -9  21   2        4.78      -32.94     54.30 o 
  -8  21   2        3.09      -32.49     46.96 o 
  -7  21   2       57.24       64.09     53.19 o 
  -6  21   2       30.80       70.33     53.86 o 
  -5  21   2       13.80      -10.68     50.30 o 
  -4  21   2       58.23      181.60     54.30 o 
  -3  21   2     2312.99     2427.96     80.81 o 
  -2  21   2       80.52      121.80     35.60 o 
  -1  21   2      979.48     1001.68     57.42 o 
   0  21   2       10.88       13.62     42.84 o 
   1  21   2      683.57      599.64     41.05 o 
   2  21   2      682.57      769.15    109.72 o 
   3  21   2       98.69      173.99     37.18 o 
   4  21   2      484.55      525.81     66.99 o 
   5  21   2      784.71      767.45     46.42 o 
   6  21   2       60.36       48.27     36.06 o 
   7  21   2      201.13       89.91     51.41 o 
   8  21   2      187.33      173.37     59.42 o 
   9  21   2      173.15      117.51     58.75 o 
  -7  22   2       91.41      125.96     56.97 o 
  -6  22   2      666.39      764.24     70.99 o 
  -5  22   2      661.39      818.77     70.77 o 
  -4  22   2      414.65      459.35     58.98 o 
  -3  22   2       48.50       90.36     55.64 o 
  -2  22   2     1189.22     1375.89     87.24 o 
  -1  22   2      201.80      234.51     40.44 o 
   0  22   2     1414.16     1502.95     66.13 o 
   1  22   2      101.43      183.91     37.69 o 
   2  22   2     1309.37     1369.61     64.77 o 
   3  22   2       31.99        5.30     36.94 o 
   4  22   2     3458.07     3619.25    105.00 o 
   5  22   2       34.11       83.23     37.10 o 
   6  22   2      102.87      135.30     54.08 o 
   7  22   2      621.28      615.58     69.44 o 
  -5  23   2     1098.41     1231.16     84.12 o 
  -4  23   2      133.07      158.01     58.31 o 
  -3  23   2      411.47      535.68     67.66 o 
  -2  23   2        5.33        9.79     56.53 o 
  -1  23   2     2002.86     2177.53     81.04 o 
   0  23   2        2.02      -40.24     38.48 o 
   1  23   2      604.22      629.12     80.68 o 
   2  23   2        8.09      -32.00     36.22 o 
   3  23   2     1150.83     1230.05     64.21 o 
   4  23   2      152.14      146.52     49.07 o 
   5  23   2      666.96      691.61     55.08 o 
 -19   0   3      114.85       93.92     55.42 o 
 -17   0   3     2779.89     2980.19    124.41 o 
 -15   0   3      240.32      228.93     30.21 o 
 -13   0   3       95.98      103.91     19.07 o 
 -11   0   3    15231.83    15253.52    285.42 o 
  -9   0   3    18744.70    19632.64    363.12 o 
  -7   0   3    25272.41    26352.73    576.81 o 
  -5   0   3    12628.08    13183.61    289.80 o 
  -3   0   3    12503.38    13226.02    312.32 o 
  -1   0   3     4724.90     5121.72    119.95 o 
   1   0   3      152.63      143.63      6.84 o 
   3   0   3       11.81      -16.33     11.63 o 
   5   0   3     7916.65     7774.89    145.58 o 
   7   0   3    10358.42     9814.07    184.09 o 
   9   0   3    12611.49    12050.13    226.00 o 
  11   0   3     5741.17     5326.29    105.40 o 
  13   0   3     3250.93     3188.32     70.82 o 
  15   0   3      912.75      956.53     47.94 o 
  17   0   3       57.39       64.99     44.73 o 
  19   0   3       23.09      106.16     50.07 o 
 -20   1   3       61.57       71.42     52.52 o 
 -19   1   3      153.34      138.25     39.18 o 
 -18   1   3        1.08       36.44     34.15 o 
 -17   1   3      271.56      224.51     35.05 o 
 -16   1   3      135.52      199.16     52.03 o 
 -15   1   3     1614.12     1498.23     45.83 o 
 -14   1   3       21.78       43.44     20.40 o 
 -13   1   3      926.62      935.15     31.38 o 
 -12   1   3      213.97      207.18     17.45 o 
 -11   1   3     4369.80     4319.20     68.73 o 
 -10   1   3     3180.15     3224.65     47.19 o 
  -9   1   3     2804.69     2756.03     40.63 o 
  -8   1   3      886.96      888.70     17.16 o 
  -7   1   3     4154.81     4428.04     60.38 o 
  -6   1   3     5297.25     5654.40     75.66 o 
  -5   1   3     1435.14     1382.50     23.24 o 
  -4   1   3      621.82      710.40     14.43 o 
  -3   1   3     6898.45     7272.47     93.16 o 
  -2   1   3     1158.89     1267.16     17.23 o 
  -1   1   3      962.82     1025.18     13.56 o 
   0   1   3      211.88      178.39      5.14 o 
   1   1   3     1842.93     1928.15     20.02 o 
   2   1   3      363.43      358.22      6.00 o 
   3   1   3        0.31       -0.47      4.11 o 
   4   1   3      251.50      223.56      6.32 o 
   5   1   3       27.23       39.92      6.39 o 
   6   1   3      266.34      355.93      9.53 o 
   7   1   3     5950.68     6125.71     77.27 o 
   8   1   3      161.83      192.76      8.25 o 
   9   1   3     4260.13     4133.49     54.55 o 
  10   1   3      526.38      501.06     14.66 o 
  11   1   3      801.06      719.81     19.19 o 
  12   1   3     1451.25     1336.89     26.33 o 
  13   1   3       41.16       42.40     12.62 o 
  14   1   3      265.19      259.94     15.27 o 
  15   1   3     1050.71      982.80     25.92 o 
  16   1   3       47.42       68.83     19.30 o 
  17   1   3      152.88      185.42     25.35 o 
  18   1   3       39.41       73.78     45.07 o 
  19   1   3      240.20      234.01     37.06 o 
  20   1   3       44.20       70.90     32.56 o 
 -20   2   3       11.88       21.55     39.70 o 
 -19   2   3      300.56      322.45     42.25 o 
 -18   2   3        1.37       18.92     33.95 o 
 -17   2   3      110.97      133.18     35.48 o 
 -16   2   3      395.80      396.73     29.85 o 
 -15   2   3     2718.51     2708.86     67.00 o 
 -14   2   3      245.54      239.24     24.67 o 
 -13   2   3     2548.45     2468.34     52.11 o 
 -12   2   3     1366.91     1312.13     26.94 o 
 -11   2   3    10301.45     9876.16    135.60 o 
 -10   2   3      146.86      152.08     10.78 o 
  -9   2   3     9924.57     9808.16    130.51 o 
  -8   2   3      224.70      224.38      9.19 o 
  -7   2   3    15851.69    15532.18    189.78 o 
  -6   2   3     2649.78     2818.02     36.82 o 
  -5   2   3    10555.11    11078.85    137.73 o 
  -4   2   3       75.37       66.86      3.87 o 
  -3   2   3    12363.36    13203.88    162.84 o 
  -2   2   3      111.91      130.24      5.50 o 
  -1   2   3     1570.23     1548.41     22.62 o 
   0   2   3     2138.32     2202.79     21.59 o 
   1   2   3      529.45      584.89      7.32 o 
   2   2   3     1815.14     1826.65     20.24 o 
   3   2   3      351.67      356.25      6.58 o 
   4   2   3     3553.62     3541.82     45.15 o 
   5   2   3     2374.52     2275.36     30.38 o 
   6   2   3      404.72      402.14     10.25 o 
   7   2   3    12321.76    12320.80    151.84 o 
   8   2   3     2537.63     2612.82     36.04 o 
   9   2   3     7549.34     7412.53     93.76 o 
  10   2   3      219.05      184.58     11.08 o 
  11   2   3    11723.21    10911.06    145.92 o 
  12   2   3     2634.78     2467.16     39.62 o 
  13   2   3     2051.48     2007.78     35.44 o 
  14   2   3        3.86       21.45     12.98 o 
  15   2   3     1870.61     1776.37     34.46 o 
  16   2   3      100.61      134.66     17.62 o 
  17   2   3     2079.03     2110.60     55.82 o 
  18   2   3       26.38        5.45     31.94 o 
  19   2   3      349.78      377.17     38.50 o 
 -20   3   3       15.95       12.29     39.64 o 
 -19   3   3       27.14       91.18     44.84 o 
 -18   3   3       13.82       62.14     34.85 o 
 -17   3   3      103.14      147.82     34.39 o 
 -16   3   3       73.65       76.09     25.63 o 
 -15   3   3        7.56       19.07     22.61 o 
 -14   3   3        7.21       19.68     22.14 o 
 -13   3   3     2381.54     2407.42     68.25 o 
 -12   3   3      592.10      495.79     14.78 o 
 -11   3   3     3664.43     4016.05     54.67 o 
 -10   3   3      264.29      310.70     11.12 o 
  -9   3   3      514.93      485.13     12.64 o 
  -8   3   3     3252.79     3340.90     44.33 o 
  -7   3   3     2099.95     1969.62     25.72 o 
  -6   3   3     6426.91     6416.35     69.97 o 
  -5   3   3    11066.24    11694.77    135.74 o 
  -4   3   3     4620.32     4970.24     58.59 o 
  -3   3   3     6603.57     6898.92     86.49 o 
  -2   3   3     1261.27     1302.15     25.06 o 
  -1   3   3     7817.01     7946.03     82.92 o 
   0   3   3      549.72      628.08      9.48 o 
   1   3   3    10627.07    11503.80    119.07 o 
   2   3   3     3641.58     3928.44     41.34 o 
   3   3   3     2471.73     2587.80     29.48 o 
   4   3   3      476.09      421.98      8.30 o 
   5   3   3      369.41      358.57      8.76 o 
   6   3   3     7009.64     7137.58     89.18 o 
   7   3   3       33.48       32.02      6.50 o 
   8   3   3     1007.30      901.96     17.05 o 
   9   3   3      552.70      505.66     13.92 o 
  10   3   3      339.20      351.43     12.87 o 
  11   3   3     9746.41     9600.03    129.38 o 
  12   3   3     6051.71     5743.80     80.87 o 
  13   3   3      474.64      440.54     16.48 o 
  14   3   3     2422.07     2366.19     40.29 o 
  15   3   3      119.76      119.72     15.35 o 
  16   3   3        7.86       58.28     22.23 o 
  17   3   3       23.80       30.47     24.00 o 
  18   3   3      471.52      457.25     38.36 o 
  19   3   3       12.50       -4.42     51.08 o 
 -19   4   3      261.93      290.24     41.60 o 
 -18   4   3       19.10       63.02     34.84 o 
 -17   4   3      492.54      575.46     40.74 o 
 -16   4   3      403.85      368.51     34.14 o 
 -15   4   3      550.56      594.71     31.46 o 
 -14   4   3       56.19       49.44     21.20 o 
 -13   4   3     3202.89     3120.98     54.51 o 
 -12   4   3      654.73      523.92     16.64 o 
 -11   4   3      128.99      208.15     12.19 o 
 -10   4   3      697.93      610.16     15.60 o 
  -9   4   3     7355.83     7090.89     90.35 o 
  -8   4   3      216.55      215.16      7.62 o 
  -7   4   3     2362.81     2298.11     27.37 o 
  -6   4   3     1721.24     2014.53     21.79 o 
  -5   4   3      128.48      253.40      6.70 o 
  -4   4   3      406.96      618.68     15.26 o 
  -3   4   3     6282.02     6578.63     97.93 o 
  -2   4   3     1776.13     1801.09     21.05 o 
  -1   4   3      789.61      911.99     12.57 o 
   0   4   3    14617.10    15188.77    166.40 o 
   1   4   3     1678.14     1630.23     18.36 o 
   2   4   3    14297.37    14797.81    158.99 o 
   3   4   3     1198.14     1225.96     14.65 o 
   4   4   3    11722.29    12064.31    139.29 o 
   5   4   3     1056.60     1020.04     15.32 o 
   6   4   3      142.07      116.16      6.13 o 
   7   4   3     3019.77     2883.56     41.82 o 
   8   4   3      192.66      215.72      8.99 o 
   9   4   3     3304.90     3064.88     45.13 o 
  10   4   3      485.39      494.37     14.45 o 
  11   4   3     2196.85     2117.43     34.95 o 
  12   4   3      446.73      409.23     15.09 o 
  13   4   3     5175.28     4950.90     71.57 o 
  14   4   3       56.18       59.85     13.64 o 
  15   4   3     1947.81     2020.71     41.04 o 
  16   4   3      158.56      184.29     21.48 o 
  17   4   3       49.75       30.54     23.69 o 
  18   4   3      200.84      245.24     38.35 o 
  19   4   3      173.48      197.94     36.97 o 
 -19   5   3       11.62       41.92     43.62 o 
 -18   5   3     1089.61     1078.72     55.23 o 
 -17   5   3      156.56      193.86     39.73 o 
 -16   5   3      362.23      422.35     36.90 o 
 -15   5   3       15.06       32.61     22.37 o 
 -14   5   3       61.80       46.53     25.59 o 
 -13   5   3      296.93      318.31     21.96 o 
 -12   5   3       13.07      -12.22     13.24 o 
 -11   5   3     2453.31     2222.63     36.71 o 
 -10   5   3     2673.94     2448.72     35.82 o 
  -9   5   3     6280.04     6363.30     81.89 o 
  -8   5   3     3850.63     3789.44     44.87 o 
  -7   5   3     1791.28     1812.82     22.59 o 
  -6   5   3    12854.10    13952.83    179.21 o 
  -5   5   3     2721.67     2493.99     33.81 o 
  -4   5   3      925.98     1338.96     19.80 o 
  -3   5   3    24496.14    25688.33    291.32 o 
  -2   5   3     1260.01     1326.10     17.25 o 
  -1   5   3     7954.64     8080.48    111.40 o 
   0   5   3      930.25      965.14     13.45 o 
   1   5   3    12692.60    13517.54    139.93 o 
   2   5   3     7394.51     7623.92     79.22 o 
   3   5   3    10385.68    10501.06    107.58 o 
   4   5   3     2163.95     2169.88     25.86 o 
   5   5   3      851.60      744.34     12.11 o 
   6   5   3     2391.97     2314.28     30.10 o 
   7   5   3     2427.73     2356.47     32.82 o 
   8   5   3     1964.64     1902.08     28.29 o 
   9   5   3     3528.01     3430.19     50.08 o 
  10   5   3     1710.89     1662.98     28.86 o 
  11   5   3     1746.89     1713.06     30.49 o 
  12   5   3     1308.30     1273.34     29.44 o 
  13   5   3      461.87      463.49     17.06 o 
  14   5   3      791.89      761.60     28.10 o 
  15   5   3        4.60       34.62     18.83 o 
  16   5   3      153.98      165.29     24.18 o 
  17   5   3        3.39       15.32     24.62 o 
  18   5   3      526.51      547.93     33.26 o 
  19   5   3       86.80       84.88     34.35 o 
 -19   6   3      287.92      245.01     38.94 o 
 -18   6   3     1828.99     1863.00     68.78 o 
 -17   6   3     1185.31     1130.07     56.74 o 
 -16   6   3       59.99       48.97     29.37 o 
 -15   6   3      895.26      899.11     38.14 o 
 -14   6   3      324.69      363.86     26.80 o 
 -13   6   3      459.80      454.36     22.35 o 
 -12   6   3     1234.88     1052.19     29.35 o 
 -11   6   3      495.82      489.24     15.67 o 
 -10   6   3      177.91      216.27     11.88 o 
  -9   6   3     1020.83      966.81     19.04 o 
  -8   6   3      529.03      562.77     14.69 o 
  -7   6   3       14.95       19.94      5.39 o 
  -6   6   3      209.25      291.94      7.58 o 
  -5   6   3     1704.01     2036.82     32.78 o 
  -4   6   3    17414.57    19509.07    222.21 o 
  -3   6   3     1330.88     1435.79     19.23 o 
  -2   6   3     1456.83     1319.04     15.56 o 
  -1   6   3     1038.57     1020.57     16.63 o 
   0   6   3    16100.31    17420.11    198.47 o 
   1   6   3      609.19      793.84     11.45 o 
   2   6   3     5721.50     5205.93     54.94 o 
   3   6   3      941.36     1055.55     14.54 o 
   4   6   3    20444.66    20980.30    213.48 o 
   5   6   3      641.56      722.54     12.22 o 
   6   6   3     1248.92     1260.51     17.75 o 
   7   6   3      808.58      851.03     20.11 o 
   8   6   3      105.08      133.55      8.74 o 
   9   6   3       88.27       69.08      9.55 o 
  10   6   3      197.68      202.14     11.87 o 
  11   6   3     2377.78     2285.12     37.51 o 
  12   6   3      566.99      495.44     20.96 o 
  13   6   3      444.91      461.48     17.45 o 
  14   6   3       86.93       89.94     14.31 o 
  15   6   3      208.18      252.58     24.75 o 
  16   6   3      122.74      125.03     23.10 o 
  17   6   3      159.31      128.63     25.58 o 
  18   6   3      765.48      754.87     35.39 o 
  19   6   3     1323.12     1463.90     60.64 o 
 -19   7   3      180.43      199.92     38.56 o 
 -18   7   3     1020.31     1046.34     52.56 o 
 -17   7   3      395.45      436.58     37.06 o 
 -16   7   3        3.61       56.48     40.84 o 
 -15   7   3        2.55        4.67     47.29 o 
 -14   7   3       87.74      129.97     19.67 o 
 -13   7   3       46.01       54.07     18.92 o 
 -12   7   3      868.74      814.96     24.66 o 
 -11   7   3      131.50      119.57     12.42 o 
 -10   7   3      189.30      238.50     12.33 o 
  -9   7   3      529.66      528.15     15.96 o 
  -8   7   3     3673.97     3439.46     46.80 o 
  -7   7   3      917.55      859.91     20.63 o 
  -6   7   3     1459.02     1484.34     32.68 o 
  -5   7   3    14187.76    14787.41    198.91 o 
  -4   7   3     5016.90     5550.82     81.48 o 
  -3   7   3    11003.47    11059.92    120.96 o 
  -2   7   3     4597.32     4908.75     52.29 o 
  -1   7   3    19079.40    19937.83    235.96 o 
   0   7   3       66.68       81.33      4.50 o 
   1   7   3     7630.19     7006.86     77.73 o 
   2   7   3    10739.84    11634.79    120.53 o 
   3   7   3    24708.00    24814.09    266.96 o 
   4   7   3     4036.98     4159.07     47.03 o 
   5   7   3    12012.03    12210.47    132.84 o 
   6   7   3      460.55      498.22     14.11 o 
   7   7   3     4929.25     4796.88     57.76 o 
   8   7   3     2547.04     2495.87     34.79 o 
   9   7   3     3945.92     3745.71     49.66 o 
  10   7   3     1616.50     1475.55     24.67 o 
  11   7   3      184.15      201.99     11.60 o 
  12   7   3     1040.54     1021.50     21.88 o 
  13   7   3       83.68       61.47     12.24 o 
  14   7   3      327.82      356.03     18.59 o 
  15   7   3       15.20       38.66     23.09 o 
  16   7   3      384.95      369.84     28.06 o 
  17   7   3      267.62      307.40     28.51 o 
  18   7   3       66.03       68.43     33.56 o 
  19   7   3      843.50     1079.60     77.45 o 
 -19   8   3      257.62      291.94     40.17 o 
 -18   8   3      177.27      177.80     38.71 o 
 -17   8   3      153.26      197.34     35.17 o 
 -16   8   3      612.65      616.02     41.96 o 
 -15   8   3      822.85      873.37     45.13 o 
 -14   8   3      352.76      326.58     22.07 o 
 -13   8   3     1012.56     1082.73     33.17 o 
 -12   8   3       83.67      111.13     15.47 o 
 -11   8   3      408.15      400.70     18.10 o 
 -10   8   3       10.91        6.80     10.57 o 
  -9   8   3      505.68      452.75     14.76 o 
  -8   8   3       64.15       38.32      9.41 o 
  -7   8   3      628.99      573.00     17.04 o 
  -6   8   3        7.79       18.26      6.44 o 
  -5   8   3     1711.14     1832.90     42.35 o 
  -4   8   3     2110.42     2025.61     38.57 o 
  -3   8   3      310.75      326.35      7.23 o 
  -2   8   3     3199.06     3608.38     48.49 o 
  -1   8   3       79.43      113.55      5.35 o 
   0   8   3      452.52      322.67     12.22 o 
   1   8   3      568.78      607.30     10.79 o 
   2   8   3     5240.42     5833.75     65.61 o 
   3   8   3       82.12       63.96      5.70 o 
   4   8   3      306.86      263.33      7.25 o 
   5   8   3     1389.74     1462.12     20.79 o 
   6   8   3       70.46       73.95      9.41 o 
   7   8   3     1491.23     1571.74     28.25 o 
   8   8   3      551.14      530.28     13.53 o 
   9   8   3      414.63      372.16     13.58 o 
  10   8   3      117.80       95.07      9.77 o 
  11   8   3       36.07       38.15     10.44 o 
  12   8   3      276.77      271.29     22.78 o 
  13   8   3       46.46       22.85     12.70 o 
  14   8   3       73.78      104.07     22.46 o 
  15   8   3      340.02      335.14     33.73 o 
  16   8   3      102.68      107.27     33.25 o 
  17   8   3      489.67      573.14     42.03 o 
  18   8   3      106.24      103.68     49.41 o 
 -18   9   3       15.55       68.62     34.61 o 
 -17   9   3        7.20       40.30     34.77 o 
 -16   9   3      522.20      638.94     39.35 o 
 -15   9   3      118.54      183.40     33.02 o 
 -14   9   3      163.42      221.79     23.89 o 
 -13   9   3       10.57       33.33     18.43 o 
 -12   9   3      127.46      160.64     17.71 o 
 -11   9   3        6.49       36.20     14.28 o 
 -10   9   3     1010.90      908.97     24.94 o 
  -9   9   3     1368.43     1219.26     28.83 o 
  -8   9   3       42.99       66.60     11.87 o 
  -7   9   3       86.43      112.00     12.86 o 
  -6   9   3       80.64       66.04      9.51 o 
  -5   9   3     8901.27     8852.75    140.89 o 
  -4   9   3     4247.59     4208.25     54.17 o 
  -3   9   3     6697.63     6999.46     86.14 o 
  -2   9   3      174.66      199.73      8.21 o 
  -1   9   3    12821.12    12307.44    153.28 o 
   0   9   3        1.16       -1.07      6.51 o 
   1   9   3    35127.04    36041.53    443.21 o 
   2   9   3       17.26       33.39      5.93 o 
   3   9   3    23552.97    23251.46    267.42 o 
   4   9   3       40.36       34.39      9.94 o 
   5   9   3     6208.72     6148.56     72.62 o 
   6   9   3      113.99      131.53      7.92 o 
   7   9   3     1737.44     1752.69     26.76 o 
   8   9   3        6.01       20.86      5.53 o 
   9   9   3     3021.30     2960.96     44.14 o 
  10   9   3      416.08      414.46     16.77 o 
  11   9   3     1816.70     1759.51     34.94 o 
  12   9   3      200.14      235.41     16.34 o 
  13   9   3       17.76       27.72     12.22 o 
  14   9   3       13.64       34.72     26.42 o 
  15   9   3        0.61       -5.55     31.07 o 
  16   9   3       83.78       53.10     33.72 o 
  17   9   3      617.74      702.49     41.70 o 
  18   9   3      198.37      203.22     53.30 o 
 -18  10   3       74.20      105.05     68.55 o 
 -17  10   3      993.29      958.38     47.66 o 
 -16  10   3       83.85      107.99     33.74 o 
 -15  10   3      507.47      549.21     30.29 o 
 -14  10   3       41.56       23.97     22.63 o 
 -13  10   3      227.24      224.10     23.22 o 
 -12  10   3       17.73       37.61     18.22 o 
 -11  10   3      508.70      477.87     32.72 o 
 -10  10   3      252.33      256.17     15.82 o 
  -9  10   3        6.12       17.30     12.52 o 
  -8  10   3        3.28       -1.64      9.24 o 
  -7  10   3     2245.62     2265.90     40.25 o 
  -6  10   3      213.30      242.79     21.26 o 
  -5  10   3      317.03      324.94     11.48 o 
  -4  10   3     3936.60     3989.64     52.01 o 
  -3  10   3       19.26       13.89      5.76 o 
  -2  10   3       66.48       93.02     11.15 o 
  -1  10   3      820.11      892.22     16.41 o 
   0  10   3       31.60       46.67      7.56 o 
   1  10   3     3345.85     3522.08     47.12 o 
   2  10   3      183.07      171.98      9.89 o 
   3  10   3     2198.01     2186.26     29.39 o 
   4  10   3       83.56      168.78     26.30 o 
   5  10   3      435.04      408.61     11.81 o 
   6  10   3       59.36       56.23      9.40 o 
   7  10   3      356.09      337.45     13.14 o 
   8  10   3       88.37      109.17     11.22 o 
   9  10   3      240.88      242.38     13.19 o 
  10  10   3       49.75       53.17     11.99 o 
  11  10   3       12.53       11.78     14.21 o 
  12  10   3       31.76       47.27     15.13 o 
  13  10   3       38.96       44.82     32.49 o 
  14  10   3        0.48      -16.04     30.53 o 
  15  10   3       56.91       54.93     30.57 o 
  16  10   3       69.06       33.99     32.51 o 
  17  10   3      287.53      386.37     40.88 o 
  18  10   3       12.32       53.07     37.11 o 
 -17  11   3      352.91      226.56     57.20 o 
 -16  11   3        3.06       29.75     53.97 o 
 -15  11   3      101.27      124.61     24.95 o 
 -14  11   3      101.75      138.45     24.25 o 
 -13  11   3        7.56       25.70     23.58 o 
 -12  11   3      314.16      358.16     22.10 o 
 -11  11   3       21.57       29.44     17.12 o 
 -10  11   3       27.06       34.95     13.80 o 
  -9  11   3       57.67       30.29     15.28 o 
  -8  11   3      639.42      652.13     20.66 o 
  -7  11   3     3196.82     3056.04     51.09 o 
  -6  11   3       37.76       50.28      9.84 o 
  -5  11   3     4800.52     4789.31    109.96 o 
  -4  11   3      957.09      928.88     21.89 o 
  -3  11   3     3218.85     3400.15     48.10 o 
  -2  11   3      444.55      438.39     16.75 o 
  -1  11   3    13594.66    13108.33    163.59 o 
   0  11   3       25.80       17.63      6.36 o 
   1  11   3    18188.77    17619.11    219.01 o 
   2  11   3      241.37      247.21      9.64 o 
   3  11   3    18833.55    18556.49    216.24 o 
   4  11   3      746.88      755.16     19.54 o 
   5  11   3    13608.32    13382.57    195.01 o 
   6  11   3        5.61        9.94     10.61 o 
   7  11   3     6368.93     6148.15     89.39 o 
   8  11   3      242.52      233.49     12.89 o 
   9  11   3     1461.22     1500.21     33.01 o 
  10  11   3       39.50       50.95     13.98 o 
  11  11   3       64.57       95.49     15.48 o 
  12  11   3        5.07       17.97     15.43 o 
  13  11   3       38.77       66.50     31.82 o 
  14  11   3       86.38       84.25     31.24 o 
  15  11   3        1.27       -4.46     51.74 o 
  16  11   3       35.35        0.96     42.06 o 
  17  11   3       55.83       53.07     36.81 o 
 -17  12   3      150.65      285.76     58.31 o 
 -16  12   3       67.71      109.72     54.75 o 
 -15  12   3       20.89       38.13     31.88 o 
 -14  12   3       32.20       28.76     35.83 o 
 -13  12   3       59.72       38.74     22.24 o 
 -12  12   3      311.45      349.50     26.04 o 
 -11  12   3      295.08      372.68     21.98 o 
 -10  12   3       20.12       22.73     12.36 o 
  -9  12   3      411.04      395.63     18.81 o 
  -8  12   3      484.65      479.20     17.87 o 
  -7  12   3       47.24       39.48     12.21 o 
  -6  12   3     1894.93     1911.35     35.61 o 
  -5  12   3      590.09      566.84     18.10 o 
  -4  12   3      627.79      675.99     19.54 o 
  -3  12   3      741.42      741.22     19.94 o 
  -2  12   3     2339.62     2287.45     36.04 o 
  -1  12   3      359.46      428.28     11.89 o 
   0  12   3     4139.75     4046.61     50.14 o 
   1  12   3      287.85      313.60      9.69 o 
   2  12   3     2724.03     2540.24     36.12 o 
   3  12   3      218.40      209.28     12.56 o 
   4  12   3    23468.41    23108.05    333.19 o 
   5  12   3       23.71       43.48     11.68 o 
   6  12   3      199.61      207.24     13.10 o 
   7  12   3      239.86      251.24     14.26 o 
   8  12   3      237.98      290.02     25.95 o 
   9  12   3      333.60      318.83     18.15 o 
  10  12   3       73.84       88.83     15.49 o 
  11  12   3      127.91      104.55     16.43 o 
  12  12   3       38.71        4.25     22.53 o 
  13  12   3       62.09       78.04     32.02 o 
  14  12   3        3.19       30.77     31.24 o 
  15  12   3       92.41      105.01     35.17 o 
  16  12   3      219.40      275.20     39.34 o 
  17  12   3       63.52       94.52     38.22 o 
 -16  13   3       10.33        5.12     50.52 o 
 -15  13   3      317.10      356.29     37.39 o 
 -14  13   3      153.81      169.21     33.72 o 
 -13  13   3       27.33        5.87     30.03 o 
 -12  13   3       15.28       50.73     28.79 o 
 -11  13   3       72.79       73.66     38.95 o 
 -10  13   3      398.79      438.40     70.44 o 
  -9  13   3      303.60      334.34     19.71 o 
  -8  13   3      755.79      811.24     28.01 o 
  -7  13   3     2090.53     1968.90     59.36 o 
  -6  13   3      622.97      602.42     22.00 o 
  -5  13   3     4414.86     4331.50     99.54 o 
  -4  13   3      184.63      217.12     13.36 o 
  -3  13   3    10542.29    10496.85    174.98 o 
  -2  13   3      301.57      228.25     13.02 o 
  -1  13   3     2649.21     2822.36     42.39 o 
   0  13   3        7.60        6.55     10.66 o 
   1  13   3     6868.49     6695.54     85.33 o 
   2  13   3     2519.45     2416.83     35.06 o 
   3  13   3     6574.65     6712.48     90.32 o 
   4  13   3     5705.36     5277.06     91.99 o 
   5  13   3     4626.08     4603.44     72.42 o 
   6  13   3       53.51       80.67     13.30 o 
   7  13   3     2731.01     2690.06     47.23 o 
   8  13   3      724.68      743.55     25.91 o 
   9  13   3     1703.14     1645.73     39.10 o 
  10  13   3      648.10      636.84     24.20 o 
  11  13   3      492.24      461.38     25.80 o 
  12  13   3       85.86       76.45     31.47 o 
  13  13   3       98.03      123.58     31.57 o 
  14  13   3       25.05       31.37     33.83 o 
  15  13   3       97.78      146.65     40.73 o 
  16  13   3      161.95      229.52     39.56 o 
 -16  14   3       87.38      116.17     48.74 o 
 -15  14   3      611.42      591.10     57.86 o 
 -14  14   3      399.49      414.61     52.97 o 
 -13  14   3      474.51      417.73     47.63 o 
 -12  14   3       25.08       22.48     41.84 o 
 -11  14   3       65.29       89.69     40.95 o 
 -10  14   3        0.92       -1.34     34.27 o 
  -9  14   3       51.33       11.24     26.44 o 
  -8  14   3       59.15       69.98     19.86 o 
  -7  14   3       89.93       92.41     19.20 o 
  -6  14   3      463.94      466.40     32.25 o 
  -5  14   3       69.10       69.58     15.17 o 
  -4  14   3     5382.76     5214.88     92.28 o 
  -3  14   3      145.84      114.55     12.73 o 
  -2  14   3     2659.56     2938.79     49.39 o 
  -1  14   3      367.88      371.62     13.24 o 
   0  14   3     8297.88     8291.45    112.58 o 
   1  14   3     1159.85     1044.73     20.33 o 
   2  14   3    10293.99    10306.64    129.20 o 
   3  14   3      238.40      216.71     12.31 o 
   4  14   3     2984.18     2707.65     46.68 o 
   5  14   3      461.56      451.74     20.65 o 
   6  14   3     4861.39     4796.96     84.13 o 
   7  14   3      672.53      580.01     22.88 o 
   8  14   3     1415.37     1423.87     35.32 o 
   9  14   3     1796.47     1863.63     42.38 o 
  10  14   3      266.66      269.39     21.34 o 
  11  14   3       16.87       19.35     22.34 o 
  12  14   3      213.33      266.53     63.65 o 
  13  14   3      313.64      284.18     35.14 o 
  14  14   3        4.33       30.62     33.36 o 
  15  14   3      445.03      494.51     41.00 o 
  16  14   3        1.16       19.16     97.14 o 
 -15  15   3        3.69       88.58     48.52 o 
 -14  15   3     1078.47     1201.78     79.01 o 
 -13  15   3      285.07      321.59     51.41 o 
 -12  15   3       68.55       80.12     40.50 o 
 -11  15   3     1240.34     1271.22     70.99 o 
 -10  15   3      173.30      232.34     40.73 o 
  -9  15   3       63.81       65.43     36.05 o 
  -8  15   3      316.83      253.88     31.60 o 
  -7  15   3     1334.00     1340.76     65.38 o 
  -6  15   3     1100.58     1076.32     37.74 o 
  -5  15   3     2418.78     2405.71     50.34 o 
  -4  15   3      689.36      699.91     29.88 o 
  -3  15   3     3642.97     3516.60     66.41 o 
  -2  15   3     2294.28     2057.77     44.14 o 
  -1  15   3      987.70      938.49     28.19 o 
   0  15   3       16.88       47.25     14.05 o 
   1  15   3     1284.63     1380.91     33.58 o 
   2  15   3        0.31        7.15     12.75 o 
   3  15   3     3240.35     3125.54     50.08 o 
   4  15   3      593.10      517.54     19.11 o 
   5  15   3      336.31      381.19     19.00 o 
   6  15   3      652.85      555.42     26.48 o 
   7  15   3      610.39      620.65     23.28 o 
   8  15   3      156.02      183.86     28.21 o 
   9  15   3       65.32       84.70     26.99 o 
  10  15   3      333.18      380.79     26.89 o 
  11  15   3      724.62      847.92     42.88 o 
  12  15   3       50.39       59.73     34.16 o 
  13  15   3       61.92       93.05     33.35 o 
  14  15   3        8.52       61.36     36.46 o 
  15  15   3        4.00        8.84     36.17 o 
 -14  16   3      497.30      521.44     59.20 o 
 -13  16   3       16.75       15.36     48.74 o 
 -12  16   3      365.19      415.95     53.41 o 
 -11  16   3      899.15      894.44     59.64 o 
 -10  16   3       92.37       87.46     39.84 o 
  -9  16   3      313.95      218.32     45.40 o 
  -8  16   3      793.16      831.90     59.20 o 
  -7  16   3      883.62      940.08     48.66 o 
  -6  16   3      904.28      842.42     33.67 o 
  -5  16   3     1210.71     1158.76     39.87 o 
  -4  16   3     1165.28     1197.06     39.00 o 
  -3  16   3     1601.10     1527.10     37.62 o 
  -2  16   3     5183.75     4924.08     90.23 o 
  -1  16   3      369.90      341.20     20.08 o 
   0  16   3     2662.73     2782.18     55.45 o 
   1  16   3        2.04        2.12     15.43 o 
   2  16   3     4776.54     4882.90     87.96 o 
   3  16   3      626.40      610.20     24.53 o 
   4  16   3     4011.08     3817.93     97.76 o 
   5  16   3      343.69      375.63     23.45 o 
   6  16   3     2808.18     2818.03     65.59 o 
   7  16   3     1516.88     1518.03     45.47 o 
   8  16   3      840.73      856.89     32.32 o 
   9  16   3       39.34       64.11     23.34 o 
  10  16   3      530.37      519.07     29.67 o 
  11  16   3      949.68     1018.79     50.99 o 
  12  16   3        4.75       13.35     32.98 o 
  13  16   3      920.88      983.23     49.02 o 
  14  16   3      565.83      707.98     78.12 o 
 -14  17   3       42.83       32.49     50.30 o 
 -13  17   3      130.55       58.98     51.63 o 
 -12  17   3      191.05      215.21     51.85 o 
 -11  17   3      462.77      433.75     50.07 o 
 -10  17   3       86.00       58.53     46.51 o 
  -9  17   3     2671.99     2728.04    112.17 o 
  -8  17   3      149.09      175.15     46.51 o 
  -7  17   3      324.63      279.53     43.62 o 
  -6  17   3       70.24       50.31     29.82 o 
  -5  17   3      397.41      428.68     39.44 o 
  -4  17   3      363.42      374.89     25.31 o 
  -3  17   3      339.90      391.43     21.39 o 
  -2  17   3      172.74      143.95     18.56 o 
  -1  17   3       33.08       37.62     18.50 o 
   0  17   3      649.16      543.91     23.34 o 
   1  17   3      365.31      359.54     20.37 o 
   2  17   3       84.07       88.86     25.53 o 
   3  17   3      134.63      146.66     21.95 o 
   4  17   3      119.44      139.01     48.85 o 
   5  17   3      155.71      158.91     29.84 o 
   6  17   3      252.58      205.00     30.83 o 
   7  17   3      297.83      277.99     24.90 o 
   8  17   3      255.69      313.94     26.35 o 
   9  17   3     1286.89     1410.48     55.03 o 
  10  17   3       40.13       36.94     49.63 o 
  11  17   3      127.24      109.05     52.30 o 
  12  17   3        1.71       30.04     46.51 o 
  13  17   3       89.99      113.28     55.42 o 
 -13  18   3      228.29      260.39     57.42 o 
 -12  18   3      205.88      256.60     49.63 o 
 -11  18   3      789.20      939.39     68.77 o 
 -10  18   3       81.80       56.97     47.63 o 
  -9  18   3     2026.21     2022.55     94.81 o 
  -8  18   3      830.36      742.88     61.65 o 
  -7  18   3     4002.95     3948.96    150.00 o 
  -6  18   3     1265.53     1177.08     75.89 o 
  -5  18   3      487.65      506.74     38.08 o 
  -4  18   3      232.16      256.72     32.83 o 
  -3  18   3      615.51      601.12     25.68 o 
  -2  18   3     1536.88     1710.69     42.61 o 
  -1  18   3       29.00       40.90     20.33 o 
   0  18   3     1287.04     1248.35     64.24 o 
   1  18   3        3.69       17.08     25.09 o 
   2  18   3     2069.33     2044.62     56.24 o 
   3  18   3      280.64      322.54     49.96 o 
   4  18   3     2997.14     3059.40    110.72 o 
   5  18   3     1186.16     1086.47     51.91 o 
   6  18   3     1895.38     1871.59     63.47 o 
   7  18   3     1059.97     1061.51     50.15 o 
   8  18   3     1233.32     1209.36     52.99 o 
   9  18   3     1708.34     1705.11     61.74 o 
  10  18   3      426.03      423.96     58.98 o 
  11  18   3      936.60      983.46     73.89 o 
  12  18   3      293.69      182.49     58.09 o 
 -12  19   3      120.19      127.52     55.19 o 
 -11  19   3      321.56      322.92     56.97 o 
 -10  19   3       18.42       19.58     49.18 o 
  -9  19   3      255.46      338.50     50.52 o 
  -8  19   3       16.23        2.67     43.18 o 
  -7  19   3      777.20      733.09     58.31 o 
  -6  19   3       48.07       34.94     46.74 o 
  -5  19   3      191.21      232.57     50.74 o 
  -4  19   3       37.14      -40.50     40.73 o 
  -3  19   3      311.87      374.69     28.53 o 
  -2  19   3       13.86       19.65     57.31 o 
  -1  19   3        6.54       36.70     29.43 o 
   0  19   3       78.25      109.71     24.36 o 
   1  19   3       60.19       76.67     23.81 o 
   2  19   3       87.55       92.79     23.40 o 
   3  19   3      969.11      970.35     47.16 o 
   4  19   3      180.20      175.59     33.23 o 
   5  19   3        4.01       46.04     32.03 o 
   6  19   3        2.85       35.75     30.81 o 
   7  19   3      588.30      689.43     41.09 o 
   8  19   3        1.65       52.19     33.02 o 
   9  19   3       67.57      119.51     54.08 o 
  10  19   3      113.75       64.32     55.19 o 
  11  19   3       21.88      -14.24     54.53 o 
 -10  20   3      257.97      178.93     56.08 o 
  -9  20   3     1652.03     1798.66     98.37 o 
  -8  20   3      759.40      798.52     67.21 o 
  -7  20   3     1826.86     1832.49     93.47 o 
  -6  20   3      713.17      641.17     62.31 o 
  -5  20   3     1197.16     1187.31     76.34 o 
  -4  20   3     1017.89     1096.96     79.23 o 
  -3  20   3     1321.92     1306.60     83.90 o 
  -2  20   3      172.10      133.42     34.78 o 
  -1  20   3      379.48      396.49     39.44 o 
   0  20   3      569.42      570.92     78.67 o 
   1  20   3       11.45      -34.00     32.86 o 
   2  20   3      566.45      680.66     95.47 o 
   3  20   3       18.70       33.73     31.78 o 
   4  20   3      245.22      251.86     53.86 o 
   5  20   3      302.36      350.54     44.51 o 
   6  20   3     1132.34     1005.08     50.63 o 
   7  20   3     1351.18     1335.78     92.03 o 
   8  20   3       42.35       27.82     54.08 o 
   9  20   3     1185.61     1135.01     81.68 o 
  10  20   3      342.80      349.41     57.42 o 
  -9  21   3       15.50      -70.55     47.18 o 
  -8  21   3       23.18       42.51     54.53 o 
  -7  21   3       46.87       29.15     48.29 o 
  -6  21   3      488.73      554.15     62.76 o 
  -5  21   3      359.29      304.23     58.09 o 
  -4  21   3      319.92      357.42     58.53 o 
  -3  21   3       27.42        7.57     51.41 o 
  -2  21   3       23.13       35.47     35.33 o 
  -1  21   3       65.44       15.26     74.78 o 
   0  21   3      142.27       81.55     88.02 o 
   1  21   3        0.66      -35.50     34.84 o 
   2  21   3       27.23       26.34     35.94 o 
   3  21   3      452.79      454.01     40.83 o 
   4  21   3       46.63       61.93     60.09 o 
   5  21   3       13.85      -38.55     33.12 o 
   6  21   3      229.08      232.32     37.95 o 
   7  21   3       15.20      -13.03     70.10 o 
   8  21   3       79.58       46.96     57.20 o 
   9  21   3       82.68       85.68     53.41 o 
  -7  22   3      670.44      833.90     70.99 o 
  -6  22   3      285.12      312.46     55.42 o 
  -5  22   3     1497.55     1488.65     88.58 o 
  -4  22   3      188.59      201.19     56.97 o 
  -3  22   3      604.91      753.56     69.44 o 
  -2  22   3      846.61      732.20     63.87 o 
  -1  22   3      296.37      309.25     62.76 o 
   0  22   3        4.63       49.50     59.87 o 
   1  22   3       12.66      -50.81     36.88 o 
   2  22   3      182.02      200.26     37.36 o 
   3  22   3      263.86      323.00     77.67 o 
   4  22   3      669.89      736.72     55.64 o 
   5  22   3      289.49      351.19     42.23 o 
   6  22   3      102.27      140.28     36.39 o 
   7  22   3      610.78      661.20     70.10 o 
  -4  23   3      304.28      336.72     56.97 o 
  -3  23   3      103.73      107.94     58.31 o 
  -2  23   3      375.80      376.34     63.20 o 
  -1  23   3       67.50        0.67     55.19 o 
   0  23   3       12.37       56.82     48.18 o 
   1  23   3       61.30       57.90     60.09 o 
   2  23   3       87.60       66.80     40.06 o 
   3  23   3       12.17       41.97     35.17 o 
   4  23   3      407.39      481.25     45.60 o 
 -20   0   4       24.09      101.71     52.08 o 
 -18   0   4       50.81       60.76     48.29 o 
 -16   0   4        6.59       10.01     46.51 o 
 -14   0   4      166.36      224.99     36.45 o 
 -12   0   4        0.88      -15.15     24.15 o 
 -10   0   4       13.49       -1.03     12.80 o 
  -8   0   4     3223.59     3291.78    109.38 o 
  -6   0   4    18036.26    18309.63    337.05 o 
  -4   0   4    11379.79    11936.46    275.58 o 
  -2   0   4     9575.87     9920.71    225.35 o 
   0   0   4    47124.32    52819.73   1047.09 o 
   2   0   4   245978.42   215381.64   3078.05 o 
   4   0   4    23120.00    22526.71    414.17 o 
   6   0   4    18689.44    17591.88    325.33 o 
   8   0   4    11301.92    11010.31    206.88 o 
  10   0   4     3423.24     3205.27     67.21 o 
  12   0   4      267.92      283.47     19.38 o 
  14   0   4       29.59       38.58     19.56 o 
  16   0   4        1.76       59.64     28.63 o 
  18   0   4      171.20      216.32     46.07 o 
 -20   1   4      508.71      550.18     46.78 o 
 -19   1   4        1.16       62.32     37.47 o 
 -18   1   4      517.21      445.98     40.21 o 
 -17   1   4        1.44        1.08     30.61 o 
 -16   1   4     1182.04     1290.76     57.01 o 
 -15   1   4        2.42       35.87     24.10 o 
 -14   1   4      467.52      464.12     23.79 o 
 -13   1   4       14.77       19.17     15.11 o 
 -12   1   4      804.39      779.84     23.66 o 
 -11   1   4       45.02       33.61     12.67 o 
 -10   1   4      296.80      348.58     15.93 o 
  -9   1   4        0.36        7.64      6.78 o 
  -8   1   4      921.89      988.48     16.91 o 
  -7   1   4        0.18        4.09      5.31 o 
  -6   1   4     1760.36     1986.49     32.35 o 
  -5   1   4      588.54      719.00     20.88 o 
  -4   1   4     1023.53     1178.70     18.10 o 
  -3   1   4       68.61       55.29      3.30 o 
  -2   1   4    20186.47    21704.17    250.31 o 
  -1   1   4    47255.39    50512.16    602.91 o 
   0   1   4    55733.12    59299.19    772.75 o 
   1   1   4   146000.52   144192.92   1671.37 o 
   2   1   4     5879.82     6579.77     68.03 o 
   3   1   4       16.81       26.63      3.46 o 
   4   1   4      192.35      231.96      6.01 o 
   5   1   4     3496.17     3471.13     44.79 o 
   6   1   4      320.60      326.82     10.10 o 
   7   1   4      104.36      150.15      7.53 o 
   8   1   4      172.13      183.24      8.58 o 
   9   1   4      523.60      499.51     14.63 o 
  10   1   4        0.09        6.05      9.04 o 
  11   1   4      438.12      429.43     14.88 o 
  12   1   4       21.36       21.72     11.68 o 
  13   1   4        5.45       14.43     12.14 o 
  14   1   4       40.00       42.51     13.63 o 
  15   1   4        4.09        5.30     14.50 o 
  16   1   4      113.48      150.20     20.68 o 
  17   1   4        5.82       19.46     19.96 o 
  18   1   4      288.41      330.37     64.43 o 
  19   1   4        2.02      -19.52     31.50 o 
 -20   2   4        2.01       34.90     40.36 o 
 -19   2   4      703.03      718.89     69.77 o 
 -18   2   4       36.68       33.49     40.62 o 
 -17   2   4       12.43      -19.87     33.49 o 
 -16   2   4       15.74       29.74     25.27 o 
 -15   2   4       71.83      120.38     24.58 o 
 -14   2   4       58.24       64.82     19.60 o 
 -13   2   4      796.04      784.52     29.58 o 
 -12   2   4       39.63       49.90     13.68 o 
 -11   2   4      381.50      399.38     15.46 o 
 -10   2   4        5.86       -0.71      9.37 o 
  -9   2   4     1188.65     1202.14     25.35 o 
  -8   2   4     2319.76     2259.45     31.38 o 
  -7   2   4      453.17      467.01     12.20 o 
  -6   2   4    19621.56    20536.55    272.41 o 
  -5   2   4      663.80      671.76     15.91 o 
  -4   2   4     5556.93     5724.96     71.85 o 
  -3   2   4     1473.63     1549.94     20.88 o 
  -2   2   4    22203.87    22725.40    328.02 o 
  -1   2   4      658.48      643.41      8.58 o 
   0   2   4   169478.03   162718.88   1520.77 o 
   1   2   4     4801.03     4869.73     48.56 o 
   2   2   4    38615.65    38969.46    394.06 o 
   3   2   4     9652.77    10337.67    118.25 o 
   4   2   4    22354.50    22367.94    253.70 o 
   5   2   4      125.16      131.65      5.53 o 
   6   2   4    24202.53    23931.30    291.64 o 
   7   2   4     7331.99     7552.81     94.64 o 
   8   2   4     8863.06     8427.59    105.66 o 
   9   2   4      510.75      502.36     14.56 o 
  10   2   4     4675.60     4592.86     64.93 o 
  11   2   4      414.86      399.66     14.18 o 
  12   2   4     1144.11     1056.05     24.17 o 
  13   2   4      126.80      127.45     13.75 o 
  14   2   4       10.66       38.46     14.33 o 
  15   2   4       46.83       76.34     15.00 o 
  16   2   4        9.83       24.80     20.91 o 
  17   2   4       10.75        3.04     24.67 o 
  18   2   4       76.34      113.46     27.14 o 
  19   2   4        1.26       16.45     32.55 o 
 -19   3   4        6.12      -24.17     38.62 o 
 -18   3   4      435.33      492.32     44.40 o 
 -17   3   4        2.31      -17.59     30.91 o 
 -16   3   4      423.67      415.10     30.11 o 
 -15   3   4       13.66      -16.25     23.26 o 
 -14   3   4      777.56      773.64     29.38 o 
 -13   3   4      537.28      565.36     20.61 o 
 -12   3   4       63.31       80.02     12.21 o 
 -11   3   4      764.84      821.14     19.00 o 
 -10   3   4     1756.44     1642.85     29.43 o 
  -9   3   4       93.38       92.45      9.51 o 
  -8   3   4        6.01       13.38      7.78 o 
  -7   3   4      514.08      610.59     28.70 o 
  -6   3   4     4185.07     4757.27     57.11 o 
  -5   3   4     4582.10     5052.08     60.07 o 
  -4   3   4      636.60      692.92     10.68 o 
  -3   3   4      508.19      482.07      8.04 o 
  -2   3   4      400.04      454.24      7.00 o 
  -1   3   4    11031.53    11440.58    107.35 o 
   0   3   4     1181.55     1101.88     12.26 o 
   1   3   4    17445.10    18503.61    189.76 o 
   2   3   4     4475.13     5009.29     55.07 o 
   3   3   4     6678.74     6522.51     71.46 o 
   4   3   4      123.67      159.13      5.86 o 
   5   3   4     3776.79     3678.95     47.47 o 
   6   3   4     1629.93     1519.04     21.21 o 
   7   3   4     5009.90     5037.86     64.65 o 
   8   3   4      236.38      256.71      9.31 o 
   9   3   4     1272.43     1209.88     26.77 o 
  10   3   4     1284.11     1198.03     23.53 o 
  11   3   4      229.14      212.00     12.51 o 
  12   3   4     1790.33     1606.50     30.00 o 
  13   3   4       49.37       45.28     12.92 o 
  14   3   4      892.69      896.44     24.50 o 
  15   3   4       27.25       43.13     16.25 o 
  16   3   4       71.09       81.60     26.73 o 
  17   3   4        4.32       13.37     24.59 o 
  18   3   4      237.55      260.43     49.00 o 
  19   3   4       11.31        6.58     33.68 o 
 -19   4   4       10.18       15.60     38.95 o 
 -18   4   4       65.64       50.53     37.46 o 
 -17   4   4       25.80       52.43     35.57 o 
 -16   4   4        1.89       -0.25     29.19 o 
 -15   4   4        6.03       39.48     24.32 o 
 -14   4   4       60.32       68.72     22.63 o 
 -13   4   4      200.32      188.15     19.32 o 
 -12   4   4       98.23      116.80     12.41 o 
 -11   4   4      557.28      506.59     16.14 o 
 -10   4   4     3176.85     3070.26     43.28 o 
  -9   4   4      813.02      788.57     17.27 o 
  -8   4   4     2341.58     2235.92     31.94 o 
  -7   4   4     1964.08     1815.05     26.60 o 
  -6   4   4     5297.22     5170.71     61.90 o 
  -5   4   4     2057.37     2107.79     26.81 o 
  -4   4   4     8207.32     8000.56    108.37 o 
  -3   4   4     2805.84     2602.05     34.13 o 
  -2   4   4     6887.58     7038.99     80.98 o 
  -1   4   4       72.41       55.52      2.54 o 
   0   4   4    28737.17    28899.21    350.29 o 
   1   4   4      831.50      849.72     11.47 o 
   2   4   4     6172.78     6313.72     69.09 o 
   3   4   4     3901.54     4071.75     43.01 o 
   4   4   4    12878.54    12804.90    138.94 o 
   5   4   4     2118.19     2303.04     29.51 o 
   6   4   4      384.25      298.69      8.32 o 
   7   4   4     1407.76     1351.39     21.38 o 
   8   4   4     4007.06     3767.29     53.56 o 
   9   4   4       20.22       25.00      8.88 o 
  10   4   4      231.24      225.96     13.90 o 
  11   4   4     1610.08     1543.81     28.59 o 
  12   4   4      592.54      589.49     18.03 o 
  13   4   4     1038.98     1131.50     26.24 o 
  14   4   4      600.44      572.07     18.73 o 
  15   4   4      201.84      201.35     18.26 o 
  16   4   4       33.41       28.51     19.77 o 
  17   4   4       70.86       55.00     25.62 o 
  18   4   4       22.91       49.98     26.54 o 
  19   4   4       65.38      107.23     35.10 o 
 -19   5   4       11.34      -27.24     34.58 o 
 -18   5   4      596.15      613.35     44.30 o 
 -17   5   4       50.98       51.30     33.52 o 
 -16   5   4      302.83      353.01     79.67 o 
 -15   5   4       80.82      109.53     26.81 o 
 -14   5   4      593.90      647.83     30.28 o 
 -13   5   4      655.71      709.49     30.45 o 
 -12   5   4     1041.84     1157.00     25.59 o 
 -11   5   4      400.41      351.99     17.72 o 
 -10   5   4     3463.84     3250.79     48.95 o 
  -9   5   4      498.98      544.21     14.12 o 
  -8   5   4      154.45      135.88      8.33 o 
  -7   5   4      472.46      516.40     37.99 o 
  -6   5   4     1254.28     1175.67     19.15 o 
  -5   5   4       77.53      117.32      5.22 o 
  -4   5   4     3765.40     4076.15     48.41 o 
  -3   5   4     7247.45     7388.80     85.48 o 
  -2   5   4      535.77      507.85      8.51 o 
  -1   5   4      419.01      359.19      6.44 o 
   0   5   4      133.11      154.65      9.77 o 
   1   5   4    13754.00    14160.00    146.53 o 
   2   5   4     1970.88     1910.85     22.91 o 
   3   5   4    13872.79    13775.33    140.64 o 
   4   5   4      434.35      392.81      8.15 o 
   5   5   4     2646.94     2531.24     32.15 o 
   6   5   4     1713.19     1743.70     24.03 o 
   7   5   4     4225.61     4170.13     59.55 o 
   8   5   4     1359.65     1262.55     28.07 o 
   9   5   4      150.77      128.19     10.04 o 
  10   5   4     2995.71     2833.61     43.39 o 
  11   5   4     1181.77     1061.70     23.37 o 
  12   5   4     1555.38     1557.33     31.13 o 
  13   5   4      696.79      595.62     18.76 o 
  14   5   4     1100.95     1093.46     26.55 o 
  15   5   4       10.46        6.09     16.39 o 
  16   5   4      482.19      519.96     36.65 o 
  17   5   4        1.99       -9.96     24.50 o 
  18   5   4      337.95      406.30     34.44 o 
  19   5   4       27.27       11.46     60.42 o 
 -19   6   4       89.75      126.65     40.45 o 
 -18   6   4        0.13       73.03     38.12 o 
 -17   6   4      220.09      267.50     38.78 o 
 -16   6   4      456.94      518.20     39.11 o 
 -15   6   4        0.53      -22.51     29.03 o 
 -14   6   4      388.48      412.89     40.17 o 
 -13   6   4      363.90      333.60     18.07 o 
 -12   6   4     1319.47     1201.80     25.90 o 
 -11   6   4      155.70      162.90     12.77 o 
 -10   6   4     3533.87     3492.26     64.74 o 
  -9   6   4     1091.93     1009.14     21.25 o 
  -8   6   4     7448.18     7331.49     93.18 o 
  -7   6   4     2284.13     2280.12     32.44 o 
  -6   6   4     6510.00     6661.99    123.17 o 
  -5   6   4     6483.65     6557.68     76.85 o 
  -4   6   4     9680.14     9779.13    112.71 o 
  -3   6   4     5133.36     5323.73     62.46 o 
  -2   6   4     2565.57     2571.79     29.81 o 
  -1   6   4     2211.68     2247.69     26.67 o 
   0   6   4     5847.17     6131.17     75.77 o 
   1   6   4       36.52       39.81      4.03 o 
   2   6   4     3499.28     3422.25     37.15 o 
   3   6   4       13.29       36.41      4.64 o 
   4   6   4     4355.94     4421.38     47.24 o 
   5   6   4     1019.59      972.60     14.91 o 
   6   6   4     6215.45     6263.66     70.06 o 
   7   6   4     2593.66     2555.74     31.40 o 
   8   6   4     3757.33     3487.86     50.34 o 
   9   6   4     1751.34     1748.89     29.92 o 
  10   6   4       25.42       33.44     10.70 o 
  11   6   4     1863.37     1952.90     33.75 o 
  12   6   4      182.83      184.66     13.59 o 
  13   6   4     1243.80     1186.39     26.36 o 
  14   6   4      805.79      802.84     23.83 o 
  15   6   4      164.90      174.84     19.62 o 
  16   6   4       78.94       57.99     24.28 o 
  17   6   4       99.43      112.49     25.53 o 
  18   6   4       25.31       -8.91     25.89 o 
  19   6   4      138.00      210.69     38.47 o 
 -19   7   4        1.66       59.65     39.63 o 
 -18   7   4      820.09      901.91     49.27 o 
 -17   7   4       15.07       28.82     33.03 o 
 -16   7   4      979.99      923.03     48.46 o 
 -15   7   4      465.10      544.34     60.09 o 
 -14   7   4      203.86      217.12     26.95 o 
 -13   7   4       98.33       90.76     18.36 o 
 -12   7   4     4726.96     4373.39     71.32 o 
 -11   7   4      157.35      139.91     17.57 o 
 -10   7   4     2830.97     2867.24     44.52 o 
  -9   7   4      584.73      608.59     17.17 o 
  -8   7   4     8139.56     7984.83    109.01 o 
  -7   7   4     2383.50     2327.42     36.08 o 
  -6   7   4     7468.74     7466.90    148.69 o 
  -5   7   4     1837.87     1837.73     41.63 o 
  -4   7   4    14141.42    14214.63    163.14 o 
  -3   7   4     7405.28     7543.35     93.57 o 
  -2   7   4     1535.86     1530.49     19.04 o 
  -1   7   4     4657.76     4803.30     66.57 o 
   0   7   4      618.72      595.29     10.79 o 
   1   7   4     7886.74     7754.46     85.99 o 
   2   7   4      265.27      309.97      7.21 o 
   3   7   4     9827.06     9712.52    106.15 o 
   4   7   4     3041.19     3037.33     33.62 o 
   5   7   4     7619.83     7670.83     96.67 o 
   6   7   4     1905.09     1851.04     25.35 o 
   7   7   4     9723.65     9462.09    116.34 o 
   8   7   4    10433.45    10125.94    117.44 o 
   9   7   4     1215.21     1144.70     20.66 o 
  10   7   4     2754.27     2562.91     40.43 o 
  11   7   4     1809.08     1784.00     29.18 o 
  12   7   4     2761.23     2758.72     40.79 o 
  13   7   4        8.05        0.11     11.77 o 
  14   7   4     1217.61     1194.76     28.30 o 
  15   7   4       32.42       17.98     23.34 o 
  16   7   4      951.89      983.60     49.68 o 
  17   7   4      602.66      629.81     42.68 o 
  18   7   4      202.12      214.91     35.31 o 
 -18   8   4       18.79       28.09     36.85 o 
 -17   8   4        1.38       39.04     35.08 o 
 -16   8   4      353.76      340.47     58.42 o 
 -15   8   4     1222.95     1433.10     70.66 o 
 -14   8   4      268.02      176.97     30.04 o 
 -13   8   4       54.83       34.64     18.71 o 
 -12   8   4     2168.15     2211.08     42.76 o 
 -11   8   4      173.09      182.95     15.61 o 
 -10   8   4      400.72      409.03     22.11 o 
  -9   8   4      412.88      371.81     13.83 o 
  -8   8   4     2001.00     1888.34     31.53 o 
  -7   8   4     2134.90     2039.98     36.57 o 
  -6   8   4      200.06      206.18     11.08 o 
  -5   8   4      309.88      288.23      9.71 o 
  -4   8   4     1254.54     1280.96     21.61 o 
  -3   8   4      381.13      411.62     10.09 o 
  -2   8   4     2665.30     2786.82     33.99 o 
  -1   8   4     2501.42     2555.52     51.16 o 
   0   8   4     2315.62     2451.98     31.42 o 
   1   8   4        2.51        3.84      4.78 o 
   2   8   4       28.98       51.77     10.59 o 
   3   8   4        1.64        0.96      5.32 o 
   4   8   4       49.79       78.72      6.17 o 
   5   8   4       23.80       37.11      6.40 o 
   6   8   4     1110.52     1066.77     22.05 o 
   7   8   4      778.01      743.83     16.17 o 
   8   8   4     1465.26     1465.88     22.64 o 
   9   8   4     1702.67     1678.10     26.92 o 
  10   8   4      654.75      648.66     27.98 o 
  11   8   4      339.65      360.15     13.65 o 
  12   8   4      796.47      783.70     19.53 o 
  13   8   4        6.86       -5.37     13.62 o 
  14   8   4      364.04      364.63     22.17 o 
  15   8   4      212.36      204.05     33.65 o 
  16   8   4      685.34      737.12     42.22 o 
  17   8   4        4.75        6.72     33.95 o 
  18   8   4       11.08       39.47     33.69 o 
 -18   9   4      239.19      159.30     38.56 o 
 -17   9   4       30.11       41.58     33.26 o 
 -16   9   4     1020.16     1085.78     55.33 o 
 -15   9   4      521.26      729.15     42.95 o 
 -14   9   4     1039.84      984.13     46.84 o 
 -13   9   4      141.94      179.33     25.86 o 
 -12   9   4     1326.97     1295.19     32.15 o 
 -11   9   4       16.40       12.89     12.29 o 
 -10   9   4     2919.58     2825.79     44.61 o 
  -9   9   4       24.29       21.74     12.05 o 
  -8   9   4    14470.80    13911.48    230.06 o 
  -7   9   4     1289.21     1353.62     27.78 o 
  -6   9   4      862.79      848.83     25.35 o 
  -5   9   4     4905.95     4856.56     80.47 o 
  -4   9   4     8317.49     8290.94    110.71 o 
  -3   9   4     1226.65     1260.12     19.97 o 
  -2   9   4     3416.35     3434.17     39.69 o 
  -1   9   4     2976.68     3022.74     38.36 o 
   0   9   4     4335.54     4463.73     54.60 o 
   1   9   4     3694.11     3829.09     44.49 o 
   2   9   4       48.72       54.54      5.86 o 
   3   9   4     1960.59     1938.16     28.10 o 
   4   9   4     3842.89     3756.89     46.43 o 
   5   9   4      965.84      936.48     19.19 o 
   6   9   4     6051.13     5803.47     80.04 o 
   7   9   4       51.55       80.45     13.90 o 
   8   9   4      560.84      583.32     16.59 o 
   9   9   4     2842.03     2705.04     39.19 o 
  10   9   4     3085.19     2935.25     45.77 o 
  11   9   4        6.47        9.87     12.50 o 
  12   9   4     6400.49     6348.44     89.51 o 
  13   9   4       23.82       -9.95     19.56 o 
  14   9   4      918.68      899.41     31.07 o 
  15   9   4      104.54      151.61     33.83 o 
  16   9   4      178.08      185.06     53.19 o 
  17   9   4      191.81      242.01     38.04 o 
  18   9   4      157.04      196.63     36.93 o 
 -18  10   4        8.63        6.04     34.27 o 
 -17  10   4        0.93       47.43     35.43 o 
 -16  10   4       45.71       64.59     33.55 o 
 -15  10   4        1.09       45.39     32.04 o 
 -14  10   4      560.75      494.00     28.06 o 
 -13  10   4       24.70       57.51     29.66 o 
 -12  10   4     3641.94     3605.65     61.92 o 
 -11  10   4      532.14      537.17     20.25 o 
 -10  10   4     2570.92     2467.35     45.37 o 
  -9  10   4     2149.94     1836.66     40.12 o 
  -8  10   4      202.41      158.09     13.40 o 
  -7  10   4     4371.47     3963.41     93.54 o 
  -6  10   4     2354.60     2183.95     42.78 o 
  -5  10   4     1670.13     1631.45     44.84 o 
  -4  10   4      311.66      344.87     13.24 o 
  -3  10   4      273.09      295.85     12.85 o 
  -2  10   4      404.30      404.65     10.36 o 
  -1  10   4      167.82      200.28      8.65 o 
   0  10   4        5.27        5.22      6.58 o 
   1  10   4        0.07        4.22      6.42 o 
   2  10   4       26.26       25.27      6.78 o 
   3  10   4       57.33       62.75      7.78 o 
   4  10   4        6.38        8.98      8.45 o 
   5  10   4       27.79       22.76      9.01 o 
   6  10   4      438.90      444.44     13.83 o 
   7  10   4      217.13      210.22     11.85 o 
   8  10   4     2452.12     2365.77     38.30 o 
   9  10   4      512.06      503.84     14.89 o 
  10  10   4      473.87      406.06     20.53 o 
  11  10   4      136.44      117.06     12.84 o 
  12  10   4      105.46       96.11     16.41 o 
  13  10   4      112.93      126.59     19.73 o 
  14  10   4     2409.10     2643.89     80.41 o 
  15  10   4        0.92       -4.77     30.61 o 
  16  10   4      109.46      230.06     35.64 o 
  17  10   4       25.03       57.37     34.60 o 
 -17  11   4      177.96      161.97     35.90 o 
 -16  11   4      680.62      705.62     51.08 o 
 -15  11   4      199.57      133.51     31.92 o 
 -14  11   4     1945.62     1987.63     65.25 o 
 -13  11   4     1312.95     1406.44    112.65 o 
 -12  11   4     3025.22     3113.48     61.62 o 
 -11  11   4       72.24       95.70     15.83 o 
 -10  11   4     2893.08     2854.73     56.94 o 
  -9  11   4     2827.27     2551.14     46.14 o 
  -8  11   4     1625.69     1673.72     33.44 o 
  -7  11   4     1844.73     1854.71     35.62 o 
  -6  11   4     7905.45     7568.19    136.44 o 
  -5  11   4      128.74      148.74     11.74 o 
  -4  11   4    10762.83    10718.52    157.07 o 
  -3  11   4       12.96       24.91     13.33 o 
  -2  11   4     1643.41     1561.29     32.88 o 
  -1  11   4      161.10      162.80      8.27 o 
   0  11   4     1116.02     1081.79     21.17 o 
   1  11   4       72.51       81.33      7.94 o 
   2  11   4       38.35       40.63      7.90 o 
   3  11   4       64.08       94.02     12.36 o 
   4  11   4       87.52      100.73      9.94 o 
   5  11   4        0.50        0.10     10.59 o 
   6  11   4     1074.05     1033.47     22.14 o 
   7  11   4      181.87      196.75     12.23 o 
   8  11   4     6058.71     5813.83     81.47 o 
   9  11   4     1100.64     1033.40     24.40 o 
  10  11   4      282.67      343.89     17.14 o 
  11  11   4       12.86       20.78     15.10 o 
  12  11   4     1527.58     1477.42     33.81 o 
  13  11   4      817.58      888.39     30.57 o 
  14  11   4     2618.13     2726.81     83.01 o 
  15  11   4       92.18      146.50     31.86 o 
  16  11   4      694.33      727.06     56.97 o 
  17  11   4      172.31      106.51     59.20 o 
 -17  12   4       78.66       21.14     54.75 o 
 -16  12   4       31.23       65.43     52.30 o 
 -15  12   4      296.51      391.47     56.97 o 
 -14  12   4      186.12      220.67     45.19 o 
 -13  12   4     1858.66     2006.43     53.72 o 
 -12  12   4      209.23      178.72     23.29 o 
 -11  12   4       39.76       39.66     15.95 o 
 -10  12   4      960.87     1005.57     45.10 o 
  -9  12   4       68.49       99.65     16.40 o 
  -8  12   4      665.25      695.45     45.97 o 
  -7  12   4     2727.99     2686.90     91.90 o 
  -6  12   4     1834.20     1704.39     37.33 o 
  -5  12   4       24.02        9.32     11.79 o 
  -4  12   4     1782.14     1733.57     32.71 o 
  -3  12   4     3075.24     3082.24     50.45 o 
  -2  12   4     1281.32     1158.60     27.61 o 
  -1  12   4     2997.68     2915.33     48.07 o 
   0  12   4      429.41      436.64     13.26 o 
   1  12   4      167.40      169.13     10.28 o 
   2  12   4      540.64      531.04     14.00 o 
   3  12   4       29.29       50.93      9.05 o 
   4  12   4       16.90       26.55     10.01 o 
   5  12   4     2239.66     2230.75     39.75 o 
   6  12   4       58.70       78.81     11.94 o 
   7  12   4      447.40      470.06     17.34 o 
   8  12   4      234.95      253.43     13.96 o 
   9  12   4      518.05      574.87     16.32 o 
  10  12   4       39.03       58.47     16.07 o 
  11  12   4      326.83      354.89     18.99 o 
  12  12   4      333.13      356.57     23.06 o 
  13  12   4      451.52      434.81     37.85 o 
  14  12   4        5.50       10.90     31.58 o 
  15  12   4     1112.82     1109.31     56.73 o 
  16  12   4       19.48       21.09     35.05 o 
  17  12   4      241.35      226.87     40.51 o 
 -15  13   4        9.25        1.11     43.62 o 
 -14  13   4      706.98      723.52     57.64 o 
 -13  13   4      825.34      854.15     57.86 o 
 -12  13   4      984.74      930.49     64.99 o 
 -11  13   4     1828.34     1735.61     85.35 o 
 -10  13   4     4831.79     4707.43     86.48 o 
  -9  13   4     1052.30     1068.67     32.12 o 
  -8  13   4     1528.25     1445.59     65.02 o 
  -7  13   4       13.00       16.47     15.44 o 
  -6  13   4     4130.23     3933.84     72.13 o 
  -5  13   4        4.24       -8.73     13.42 o 
  -4  13   4     1286.21     1272.65     27.76 o 
  -3  13   4      163.10      198.97     21.65 o 
  -2  13   4     4075.74     4201.17     74.80 o 
  -1  13   4        6.50        8.19      9.58 o 
   0  13   4      157.06      139.41     10.54 o 
   1  13   4     1359.02     1356.23     29.05 o 
   2  13   4      530.59      540.19     16.03 o 
   3  13   4     5145.73     5127.09     67.28 o 
   4  13   4       69.30       88.15     12.29 o 
   5  13   4       19.97       40.34     12.26 o 
   6  13   4     2070.41     2019.12     38.11 o 
   7  13   4        0.78       10.75     13.20 o 
   8  13   4      847.43      842.63     25.14 o 
   9  13   4        4.52        4.08     18.92 o 
  10  13   4     2373.91     2270.93     48.91 o 
  11  13   4       64.30       89.97     18.69 o 
  12  13   4      833.74      847.48     30.07 o 
  13  13   4      231.41      207.39     35.31 o 
  14  13   4      121.35      155.01     32.71 o 
  15  13   4      158.81      182.65     38.31 o 
  16  13   4      682.86      651.01     46.01 o 
 -15  14   4      209.62      272.63     49.63 o 
 -14  14   4      538.16      522.77     54.97 o 
 -13  14   4       49.21       15.36     42.95 o 
 -12  14   4      193.79      168.25     44.29 o 
 -11  14   4      372.88      347.40     46.74 o 
 -10  14   4      181.30      188.95     37.39 o 
  -9  14   4     1313.64     1227.54     55.25 o 
  -8  14   4      430.05      407.27     53.45 o 
  -7  14   4     1674.35     1682.90     44.94 o 
  -6  14   4     1492.21     1453.67     36.36 o 
  -5  14   4     2091.65     2104.51     43.99 o 
  -4  14   4     1238.11     1198.52     27.28 o 
  -3  14   4     2044.33     2103.29     38.59 o 
  -2  14   4     2824.38     2736.02     47.02 o 
  -1  14   4     2373.86     2288.52     36.80 o 
   0  14   4     2352.12     2341.94     37.71 o 
   1  14   4      739.31      723.16     19.65 o 
   2  14   4      744.03      724.45     27.61 o 
   3  14   4     2993.22     2928.22     45.76 o 
   4  14   4       43.32       56.20     12.39 o 
   5  14   4       86.10      119.85     13.59 o 
   6  14   4      720.82      737.53     23.22 o 
   7  14   4      953.76      965.12     33.86 o 
   8  14   4      122.16      116.33     17.61 o 
   9  14   4     1067.78     1007.72     31.51 o 
  10  14   4       31.33       42.93     19.05 o 
  11  14   4      940.09      975.72     37.42 o 
  12  14   4       20.14       20.50     30.79 o 
  13  14   4      681.56      618.44     39.64 o 
  14  14   4        0.51       -6.36     34.70 o 
  15  14   4      542.85      573.62     54.08 o 
 -15  15   4     1268.55     1295.70     80.56 o 
 -14  15   4      211.35      234.12     50.96 o 
 -13  15   4     1066.03      985.68     67.66 o 
 -12  15   4      974.20     1116.77     73.22 o 
 -11  15   4      780.83      708.38     57.20 o 
 -10  15   4     1042.28      868.84     60.76 o 
  -9  15   4      153.73      164.91     27.69 o 
  -8  15   4      293.57      292.02     25.11 o 
  -7  15   4       10.71        6.14     19.43 o 
  -6  15   4      724.34      662.99     32.79 o 
  -5  15   4       55.73       30.35     19.11 o 
  -4  15   4      223.79      244.09     18.15 o 
  -3  15   4      687.19      679.11     28.16 o 
  -2  15   4      281.28      286.74     17.92 o 
  -1  15   4       81.37      101.53     11.49 o 
   0  15   4      225.37      208.76     12.48 o 
   1  15   4      793.50      778.97     20.81 o 
   2  15   4      164.59      166.44     13.18 o 
   3  15   4      489.05      503.79     19.39 o 
   4  15   4        2.47       -1.67     11.61 o 
   5  15   4      408.14      431.36     17.88 o 
   6  15   4      309.18      354.19     20.24 o 
   7  15   4       14.19       20.18     19.16 o 
   8  15   4       59.48       55.21     18.91 o 
   9  15   4      326.79      331.24     22.58 o 
  10  15   4      560.60      642.70     30.64 o 
  11  15   4      242.58      197.01     25.18 o 
  12  15   4      294.66      348.30     37.14 o 
  13  15   4      151.87      174.88     36.77 o 
  14  15   4      834.90      967.04     50.64 o 
  15  15   4      583.73      664.07     45.62 o 
 -14  16   4      157.29      126.63     51.41 o 
 -13  16   4      216.23      188.28     51.41 o 
 -12  16   4        6.61       20.25     45.40 o 
 -11  16   4      703.23      752.89     60.53 o 
 -10  16   4       38.01       34.50     43.62 o 
  -9  16   4     1175.41     1048.00     71.22 o 
  -8  16   4     1608.80     1658.53     59.56 o 
  -7  16   4      300.83      294.80     25.42 o 
  -6  16   4      899.17      904.21     37.20 o 
  -5  16   4      737.10      688.38     35.98 o 
  -4  16   4      867.51      980.10     36.49 o 
  -3  16   4      124.95      130.56     20.27 o 
  -2  16   4     2597.90     2655.97     54.00 o 
  -1  16   4      794.18      816.14     28.45 o 
   0  16   4     2535.19     2595.17     58.78 o 
   1  16   4      539.07      562.99     22.61 o 
   2  16   4     3090.76     3083.52     60.08 o 
   3  16   4      358.08      363.08     22.16 o 
   4  16   4      755.06      700.17     29.68 o 
   5  16   4      327.94      422.64     30.80 o 
   6  16   4     1277.89     1316.58     35.87 o 
   7  16   4      868.26      892.09     30.24 o 
   8  16   4      856.23      906.18     31.00 o 
   9  16   4      491.22      501.65     29.32 o 
  10  16   4      101.41       96.05     24.31 o 
  11  16   4      622.35      612.09     53.08 o 
  12  16   4       31.64       26.99     32.73 o 
  13  16   4      572.63      524.25     43.12 o 
  14  16   4      218.29      217.87     40.15 o 
 -13  17   4       64.28       -4.23     49.85 o 
 -12  17   4      668.75      830.12     65.21 o 
 -11  17   4      590.25      588.20     58.09 o 
 -10  17   4      350.71      275.96     46.07 o 
  -9  17   4       86.34       79.23     44.96 o 
  -8  17   4        0.74      -19.36     42.51 o 
  -7  17   4      435.50      485.47     41.95 o 
  -6  17   4       16.67       -5.61     21.45 o 
  -5  17   4        4.12       12.08     21.05 o 
  -4  17   4       16.95       22.82     20.69 o 
  -3  17   4        5.12        1.91     15.63 o 
  -2  17   4       14.76       19.54     17.27 o 
  -1  17   4      182.88      220.04     24.25 o 
   0  17   4      312.97      350.69     21.06 o 
   1  17   4      120.12      120.13     17.93 o 
   2  17   4        0.95       18.05     16.70 o 
   3  17   4       26.32       55.47     26.83 o 
   4  17   4      165.67      176.74     39.50 o 
   5  17   4       14.12       67.36     27.49 o 
   6  17   4        2.01       28.81     28.57 o 
   7  17   4       93.42      111.81     28.52 o 
   8  17   4      263.92      341.05     79.01 o 
   9  17   4      142.09      148.70     31.49 o 
  10  17   4        3.18       -2.03     42.84 o 
  11  17   4        6.61      -35.83     49.85 o 
  12  17   4        3.40      -18.25     52.08 o 
  13  17   4        3.36       42.95     55.86 o 
 -12  18   4        5.74       29.60     44.73 o 
 -11  18   4      295.12      323.37     54.53 o 
 -10  18   4       13.25        5.56     42.06 o 
  -9  18   4      452.30      511.65     56.53 o 
  -8  18   4      108.90      129.30     43.84 o 
  -7  18   4      975.22      983.01     66.54 o 
  -6  18   4     2846.48     2901.63    120.62 o 
  -5  18   4      112.04      130.61     30.94 o 
  -4  18   4     1157.05     1253.23     42.59 o 
  -3  18   4      438.23      428.38     27.40 o 
  -2  18   4     5170.69     5511.11     99.74 o 
  -1  18   4      549.18      561.01     37.26 o 
   0  18   4     1768.72     1758.82     43.03 o 
   1  18   4        1.63      -15.92     21.43 o 
   2  18   4     5407.09     5544.94    167.16 o 
   3  18   4       80.32      118.12     29.36 o 
   4  18   4     4589.23     4477.36    114.52 o 
   5  18   4      545.28      582.17     87.57 o 
   6  18   4     1986.87     1945.66     65.35 o 
   7  18   4      318.56      303.41     34.79 o 
   8  18   4      984.37      981.20     49.20 o 
   9  18   4      118.30       81.80     32.13 o 
  10  18   4      310.69      342.51     53.86 o 
  11  18   4      417.35      557.72     59.87 o 
  12  18   4       12.95      112.83     51.63 o 
 -11  19   4       73.60       70.99     50.96 o 
 -10  19   4        0.72      -22.26     43.84 o 
  -9  19   4      188.92      196.29     51.85 o 
  -8  19   4       17.87        0.22     48.29 o 
  -7  19   4       17.95      -16.47     46.96 o 
  -6  19   4      430.03      405.27     54.53 o 
  -5  19   4      313.84      254.38     50.96 o 
  -4  19   4      224.55      250.15     45.85 o 
  -3  19   4      666.09      685.00     40.57 o 
  -2  19   4     2321.95     2476.49     61.05 o 
  -1  19   4      986.01     1071.52     40.98 o 
   0  19   4       46.43       53.43     41.18 o 
   1  19   4       21.51       69.05     23.95 o 
   2  19   4        1.88       -9.11     24.60 o 
   3  19   4      603.93      630.64     41.62 o 
   4  19   4       14.84       47.89     29.08 o 
   5  19   4      364.21      390.67     37.67 o 
   6  19   4        0.06       17.97     32.64 o 
   7  19   4      213.86      260.96     89.02 o 
   8  19   4        0.40       29.34     44.96 o 
   9  19   4       15.56       79.82     33.85 o 
  10  19   4       11.48       19.81     48.29 o 
  11  19   4       24.47       54.97     51.41 o 
 -10  20   4       35.92       20.47     51.41 o 
  -9  20   4       63.26       -1.34     50.07 o 
  -8  20   4       13.98       26.26     50.52 o 
  -7  20   4       66.97      123.74     52.08 o 
  -6  20   4      618.14      631.16     57.64 o 
  -5  20   4        1.32        3.78     47.63 o 
  -4  20   4      878.13      963.43     70.55 o 
  -3  20   4       25.95       26.93     47.40 o 
  -2  20   4      648.49      654.75     61.20 o 
  -1  20   4        4.17      -32.79     26.82 o 
   0  20   4     4311.63     4532.45     99.12 o 
   1  20   4      361.00      376.29     30.35 o 
   2  20   4     1566.21     1609.90     74.16 o 
   3  20   4      742.68      789.78     45.24 o 
   4  20   4     1264.38     1222.76     55.35 o 
   5  20   4      859.52      962.80     48.72 o 
   6  20   4     1850.30     2067.07     72.39 o 
   7  20   4      179.34      171.59     34.70 o 
   8  20   4      848.33      860.16     53.30 o 
   9  20   4      103.40       55.86     51.63 o 
  10  20   4      225.06      226.34     61.87 o 
  -9  21   4       18.27      -10.91     46.74 o 
  -8  21   4        7.80       35.39     52.52 o 
  -7  21   4       11.57        9.35     52.74 o 
  -6  21   4       55.25       73.66     52.74 o 
  -5  21   4      598.54      684.57     61.20 o 
  -4  21   4     1207.07     1165.28     83.68 o 
  -3  21   4      128.03       86.57     52.30 o 
  -2  21   4        5.51       21.36     44.96 o 
  -1  21   4      225.81      159.26     37.13 o 
   0  21   4      229.59      205.47     36.04 o 
   1  21   4     1439.11     1546.11     65.15 o 
   2  21   4       83.93       46.20     35.28 o 
   3  21   4      319.94      313.51     37.67 o 
   4  21   4       20.37       46.49     36.03 o 
   5  21   4       65.20      101.44     37.26 o 
   6  21   4       67.67       63.98     35.98 o 
   7  21   4      540.48      543.01     68.32 o 
   8  21   4        9.89       -1.87     35.93 o 
  -7  22   4       24.01      130.86     51.19 o 
  -6  22   4       32.52       11.35     54.53 o 
  -5  22   4       53.03       46.96     54.30 o 
  -4  22   4     2683.69     2725.15    124.63 o 
  -3  22   4      162.62      239.91     52.74 o 
  -2  22   4      477.81      534.35     63.20 o 
  -1  22   4       97.32      101.48     49.18 o 
   0  22   4     1585.70     1602.25     88.69 o 
   1  22   4        1.61      -31.83     46.40 o 
   2  22   4     1381.97     1436.12    103.26 o 
   3  22   4        2.66       -4.75     37.44 o 
   4  22   4     1572.70     1702.41    130.86 o 
   5  22   4     1301.87     1333.26     61.68 o 
   6  22   4      692.64      689.87     45.79 o 
  -4  23   4      650.73      740.21     71.44 o 
  -3  23   4      670.32      875.74     69.66 o 
  -2  23   4      139.69      218.99     58.98 o 
  -1  23   4      667.61      817.66     71.88 o 
   0  23   4       80.93       21.14     55.42 o 
   1  23   4      635.36      674.72     73.78 o 
   2  23   4       72.65       57.40     40.06 o 
   3  23   4     1720.77     1877.43     74.35 o 
 -19   0   5      178.24      176.93     59.64 o 
 -17   0   5       10.86        5.79     50.96 o 
 -15   0   5     1681.55     1875.22     92.36 o 
 -13   0   5     3245.68     3227.61    106.16 o 
 -11   0   5      118.62      156.32     46.40 o 
  -9   0   5     9966.97     9608.20    239.80 o 
  -7   0   5     3333.55     3524.41     87.09 o 
  -5   0   5     8843.18     8493.73    197.99 o 
  -3   0   5     6638.98     6464.72    151.00 o 
  -1   0   5    19967.41    20778.71    337.18 o 
   1   0   5       85.09       67.25      6.42 o 
   3   0   5      120.87      104.28      5.48 o 
   5   0   5     5677.96     5650.49    107.76 o 
   7   0   5     5742.12     5248.89    101.58 o 
   9   0   5     5565.57     5110.64    100.42 o 
  11   0   5      444.18      373.97     20.01 o 
  13   0   5     1317.05     1314.56     57.32 o 
  15   0   5     1938.29     1886.67    111.39 o 
  17   0   5      460.79      456.27     36.19 o 
  19   0   5     1064.08     1138.13     80.56 o 
 -19   1   5       16.84       39.12     38.14 o 
 -18   1   5        8.54      -17.47     38.08 o 
 -17   1   5        3.70        4.98     36.42 o 
 -16   1   5      406.75      450.69     39.43 o 
 -15   1   5      527.59      599.71     40.31 o 
 -14   1   5       18.18       44.33     16.90 o 
 -13   1   5      280.96      264.83     18.22 o 
 -12   1   5       45.69       49.16     14.33 o 
 -11   1   5      301.82      253.32     15.31 o 
 -10   1   5      930.89      905.42     23.31 o 
  -9   1   5     5731.19     5647.54     83.26 o 
  -8   1   5     1867.68     1898.65     32.85 o 
  -7   1   5     5642.58     5503.52     82.52 o 
  -6   1   5      352.47      323.12     10.43 o 
  -5   1   5     5384.37     5709.00     84.24 o 
  -4   1   5      540.52      494.87     10.10 o 
  -3   1   5     2786.52     3063.14     42.14 o 
  -2   1   5      618.36      648.68      9.50 o 
  -1   1   5      466.43      512.31      9.07 o 
   0   1   5     5476.89     5840.33     83.48 o 
   1   1   5     2972.18     3260.33     44.71 o 
   2   1   5      555.71      604.34     12.44 o 
   3   1   5      163.80      158.57      4.43 o 
   4   1   5       62.37       64.37      4.89 o 
   5   1   5      700.09      700.53     13.04 o 
   6   1   5      295.39      283.00     10.76 o 
   7   1   5       62.41       50.40      6.81 o 
   8   1   5       21.78       16.52      8.36 o 
   9   1   5      370.97      363.88     12.44 o 
  10   1   5      890.00      870.92     20.33 o 
  11   1   5      424.23      410.76     14.75 o 
  12   1   5       89.99      106.29     13.25 o 
  13   1   5      501.17      492.33     17.30 o 
  14   1   5      149.69      145.24     14.62 o 
  15   1   5        8.47        9.84     16.23 o 
  16   1   5      410.28      421.24     23.54 o 
  17   1   5      310.05      313.79     23.63 o 
  18   1   5      577.85      685.15     34.18 o 
  19   1   5       68.91       67.43     34.62 o 
 -19   2   5      432.78      499.08     56.75 o 
 -18   2   5      143.52      150.11     69.44 o 
 -17   2   5      372.50      373.27     40.19 o 
 -16   2   5       57.18       49.26     31.44 o 
 -15   2   5      621.34      605.22     37.90 o 
 -14   2   5     1082.69     1070.19     41.43 o 
 -13   2   5     4068.76     3914.85     86.26 o 
 -12   2   5     1914.58     1840.53     44.15 o 
 -11   2   5    13994.00    13245.11    199.26 o 
 -10   2   5     3435.98     3404.48     57.24 o 
  -9   2   5     2689.90     2784.74     42.44 o 
  -8   2   5     1791.42     1761.15     28.64 o 
  -7   2   5     8438.47     8122.81    110.25 o 
  -6   2   5     6369.62     7043.99     95.58 o 
  -5   2   5    29628.39    31888.96    396.82 o 
  -4   2   5        1.90        7.29      3.82 o 
  -3   2   5     4720.00     4740.18     59.70 o 
  -2   2   5     1375.67     1398.22     16.86 o 
  -1   2   5     7289.73     7680.83     79.57 o 
   0   2   5    20992.33    22324.67    209.07 o 
   1   2   5     1933.28     2001.39     24.59 o 
   2   2   5     1885.59     1885.10     19.96 o 
   3   2   5        4.24       -1.33      3.63 o 
   4   2   5     1987.26     2019.61     23.98 o 
   5   2   5     2595.13     2437.10     30.96 o 
   6   2   5     2352.82     2347.41     32.26 o 
   7   2   5     1230.07     1166.99     19.50 o 
   8   2   5      343.30      314.83     15.34 o 
   9   2   5     4454.62     4190.65     59.54 o 
  10   2   5       67.82       69.26     10.26 o 
  11   2   5     8276.58     7887.10    107.68 o 
  12   2   5     1137.19     1013.58     23.96 o 
  13   2   5     4370.39     4152.19     61.73 o 
  14   2   5      525.70      469.60     18.21 o 
  15   2   5     1552.26     1568.78     35.85 o 
  16   2   5      452.51      443.77     24.25 o 
  17   2   5      208.72      214.64     22.78 o 
  18   2   5      202.26      193.12     28.56 o 
  19   2   5      320.02      361.25     38.35 o 
 -19   3   5       24.10       82.66     59.31 o 
 -18   3   5        5.16       18.77     37.95 o 
 -17   3   5        1.81       29.46     32.64 o 
 -16   3   5      215.87      238.11     28.81 o 
 -15   3   5      345.77      350.70     29.39 o 
 -14   3   5       32.50       37.37     18.14 o 
 -13   3   5     1160.11     1161.21     30.16 o 
 -12   3   5      291.03      270.90     16.01 o 
 -11   3   5     2353.59     2201.51     41.11 o 
 -10   3   5    21659.17    21052.41    281.25 o 
  -9   3   5      223.59      224.87     10.69 o 
  -8   3   5     1061.69     1231.72     22.32 o 
  -7   3   5     7867.46     7707.75    104.97 o 
  -6   3   5     6402.22     6758.13     79.83 o 
  -5   3   5     1951.77     1893.65     24.48 o 
  -4   3   5     3036.49     3067.90     37.37 o 
  -3   3   5     1946.62     1872.21     24.95 o 
  -2   3   5     8128.44     8473.12     93.16 o 
  -1   3   5     4166.16     4277.82     41.04 o 
   0   3   5     2880.34     2910.16     28.47 o 
   1   3   5       18.17       32.67      3.95 o 
   2   3   5       21.48       32.15      3.51 o 
   3   3   5      758.09      757.92     11.22 o 
   4   3   5      563.82      568.70     10.69 o 
   5   3   5     1250.22     1218.46     19.03 o 
   6   3   5     2310.68     2412.95     31.25 o 
   7   3   5     1876.82     1885.60     27.60 o 
   8   3   5     2267.26     2181.16     35.76 o 
   9   3   5      109.41      118.82     10.25 o 
  10   3   5     3139.86     2929.14     44.44 o 
  11   3   5      974.09      947.15     22.32 o 
  12   3   5     2597.79     2454.51     40.43 o 
  13   3   5      299.67      258.72     15.50 o 
  14   3   5      163.87      176.62     15.34 o 
  15   3   5      406.87      410.50     20.43 o 
  16   3   5      105.36       67.89     21.09 o 
  17   3   5       13.35       12.42     21.65 o 
  18   3   5        3.22        1.71     25.72 o 
  19   3   5       86.14      108.40     29.95 o 
 -19   4   5      176.13      239.52     39.75 o 
 -18   4   5        5.34       31.69     38.51 o 
 -17   4   5       48.88       56.61     33.41 o 
 -16   4   5       68.33       62.34     39.95 o 
 -15   4   5      764.83      812.67     36.52 o 
 -14   4   5      471.41      492.34     26.02 o 
 -13   4   5     1075.73     1154.76     29.86 o 
 -12   4   5     1833.05     1796.88     36.83 o 
 -11   4   5     2352.46     2155.14     36.09 o 
 -10   4   5    10460.94    10005.05    135.56 o 
  -9   4   5     1601.98     1580.25     27.91 o 
  -8   4   5       51.92       65.14      7.65 o 
  -7   4   5     5746.68     5630.59     71.99 o 
  -6   4   5       16.01        6.94      4.72 o 
  -5   4   5     1845.07     1680.63     22.21 o 
  -4   4   5      529.88      619.00     11.08 o 
  -3   4   5     3746.90     3779.06     56.79 o 
  -2   4   5     2302.93     2441.86     26.54 o 
  -1   4   5      560.54      616.90      7.98 o 
   0   4   5     4548.95     4600.75     44.22 o 
   1   4   5        3.65        7.53      3.53 o 
   2   4   5      261.64      241.26      5.46 o 
   3   4   5     1076.22     1079.60     14.65 o 
   4   4   5     3216.28     3170.26     36.54 o 
   5   4   5     1745.39     1699.44     22.97 o 
   6   4   5      431.37      345.91      9.83 o 
   7   4   5      616.82      545.33     13.51 o 
   8   4   5      962.12      924.98     19.45 o 
   9   4   5     1451.44     1354.74     25.12 o 
  10   4   5     2259.96     2185.43     35.57 o 
  11   4   5     5059.17     4840.60     69.12 o 
  12   4   5      323.54      329.35     15.03 o 
  13   4   5      959.62     1047.08     25.22 o 
  14   4   5      225.06      235.87     16.39 o 
  15   4   5      530.88      521.12     21.75 o 
  16   4   5      200.08      213.36     27.53 o 
  17   4   5     1749.43     1771.00     52.41 o 
  18   4   5        9.36       11.99     25.82 o 
  19   4   5       98.31      138.99     28.48 o 
 -19   5   5       44.89       70.06     41.14 o 
 -18   5   5      155.95      158.61     39.97 o 
 -17   5   5      599.52      567.92     77.11 o 
 -16   5   5      300.84      318.68     42.40 o 
 -15   5   5       31.86       31.67     26.79 o 
 -14   5   5      155.33      145.73     20.43 o 
 -13   5   5      552.78      547.75     21.41 o 
 -12   5   5     1275.15     1176.33     29.15 o 
 -11   5   5       34.29        9.12     11.16 o 
 -10   5   5      441.40      463.16     14.84 o 
  -9   5   5      687.53      658.36     17.87 o 
  -8   5   5      956.01      950.84     21.77 o 
  -7   5   5     2530.34     2452.03     34.31 o 
  -6   5   5     2118.99     2030.63     25.25 o 
  -5   5   5     7716.19     7773.24    106.36 o 
  -4   5   5     1402.41     1272.66     19.29 o 
  -3   5   5      385.54      326.33      7.85 o 
  -2   5   5     7197.65     7519.14     82.31 o 
  -1   5   5     1727.36     1818.56     19.64 o 
   0   5   5     2168.16     2203.77     24.69 o 
   1   5   5     4645.51     4457.07     50.06 o 
   2   5   5      332.57      356.67      7.98 o 
   3   5   5     5407.76     5325.32     55.93 o 
   4   5   5      365.32      374.09      8.19 o 
   5   5   5     1474.85     1299.04     18.03 o 
   6   5   5       26.82       70.99      7.02 o 
   7   5   5     5259.64     5101.39     65.72 o 
   8   5   5     2327.23     2201.89     34.58 o 
   9   5   5      817.80      779.61     18.74 o 
  10   5   5     7251.04     7100.05     97.62 o 
  11   5   5      907.26      907.30     22.87 o 
  12   5   5      348.12      356.30     15.81 o 
  13   5   5     1732.33     1626.17     31.68 o 
  14   5   5      597.57      598.37     19.71 o 
  15   5   5       13.21        6.58     16.77 o 
  16   5   5       24.58        3.91     23.22 o 
  17   5   5       38.40       43.27     24.68 o 
  18   5   5      107.51       40.34     26.05 o 
  19   5   5      621.37      653.26     45.79 o 
 -19   6   5      109.63      156.82     41.23 o 
 -18   6   5      320.77      341.25     43.45 o 
 -17   6   5     2166.59     2252.45     78.72 o 
 -16   6   5       48.99       63.21     33.25 o 
 -15   6   5      921.58      944.54     48.65 o 
 -14   6   5      429.65      462.02     25.60 o 
 -13   6   5     1455.74     1485.21     39.46 o 
 -12   6   5      613.45      636.14     24.14 o 
 -11   6   5      835.18      885.32     36.40 o 
 -10   6   5     1278.95     1225.23     24.61 o 
  -9   6   5     1193.17     1009.38     21.70 o 
  -8   6   5      257.32      258.52     11.11 o 
  -7   6   5     1419.11     1333.87     23.79 o 
  -6   6   5     1233.70     1200.52     23.73 o 
  -5   6   5      675.74      708.89     12.75 o 
  -4   6   5       72.60      110.36      6.44 o 
  -3   6   5      897.55      955.55     14.38 o 
  -2   6   5      937.96      947.83     13.43 o 
  -1   6   5     2357.41     2385.04     28.21 o 
   0   6   5      885.54      836.01     16.86 o 
   1   6   5     2031.87     2306.88     27.54 o 
   2   6   5     5428.80     5747.77     63.82 o 
   3   6   5     3987.02     4070.09     43.57 o 
   4   6   5       37.87       47.29      4.84 o 
   5   6   5     4879.57     5160.91     55.13 o 
   6   6   5     4754.84     4984.32     63.17 o 
   7   6   5       45.53       76.40      8.11 o 
   8   6   5     1564.31     1535.47     24.89 o 
   9   6   5      276.84      256.27     12.27 o 
  10   6   5      206.10      227.40     12.74 o 
  11   6   5      216.52      233.32     13.42 o 
  12   6   5        1.58       18.62     12.27 o 
  13   6   5      842.41      856.88     23.62 o 
  14   6   5      458.65      408.21     19.55 o 
  15   6   5      253.01      277.96     19.46 o 
  16   6   5       23.69       18.72     20.88 o 
  17   6   5      279.60      325.49     35.94 o 
  18   6   5      310.91      298.10     38.85 o 
 -19   7   5       61.97      120.84     37.06 o 
 -18   7   5      328.83      412.35     43.85 o 
 -17   7   5      627.72      589.17     45.27 o 
 -16   7   5      160.86      198.04     33.41 o 
 -15   7   5       13.85        2.85     42.84 o 
 -14   7   5       98.80       64.81     20.44 o 
 -13   7   5       82.27       89.92     18.81 o 
 -12   7   5      578.12      574.32     21.18 o 
 -11   7   5      359.46      291.96     14.10 o 
 -10   7   5      635.09      631.78     18.34 o 
  -9   7   5      762.59      741.69     19.29 o 
  -8   7   5     2385.94     2163.83     34.85 o 
  -7   7   5     1122.56     1117.03     23.87 o 
  -6   7   5     2232.75     2121.59     33.04 o 
  -5   7   5     7031.65     7188.91     89.12 o 
  -4   7   5     5583.00     5772.63     68.16 o 
  -3   7   5    11694.78    11973.36    137.60 o 
  -2   7   5     2298.49     2340.91     29.49 o 
  -1   7   5    13879.40    13913.99    170.70 o 
   0   7   5     1072.29     1118.14     19.72 o 
   1   7   5    27350.84    27835.71    302.03 o 
   2   7   5     2573.59     2771.62     31.16 o 
   3   7   5     8077.50     7693.24     84.99 o 
   4   7   5     2160.33     2315.16     26.66 o 
   5   7   5    26488.27    26776.49    285.12 o 
   6   7   5     2334.97     2389.94     33.56 o 
   7   7   5     3993.11     3720.76     49.21 o 
   8   7   5       25.41       31.18      7.94 o 
   9   7   5     3977.02     3758.60     50.35 o 
  10   7   5      997.06      964.11     20.06 o 
  11   7   5      194.37      196.25     12.05 o 
  12   7   5      390.79      416.87     15.43 o 
  13   7   5      212.67      230.94     17.99 o 
  14   7   5      285.74      252.49     18.40 o 
  15   7   5        1.05       -8.62     18.61 o 
  16   7   5      490.58      542.85     37.35 o 
  17   7   5       13.66      -43.13     31.40 o 
  18   7   5      239.04      242.60     39.84 o 
 -18   8   5      107.26      145.01     39.83 o 
 -17   8   5      537.55      661.69     46.15 o 
 -16   8   5      970.35     1123.99     53.12 o 
 -15   8   5      554.09      542.29     58.98 o 
 -14   8   5       28.59       16.83     30.22 o 
 -13   8   5     1061.84     1022.09     34.09 o 
 -12   8   5      317.37      302.32     16.01 o 
 -11   8   5      334.66      329.18     18.78 o 
 -10   8   5       16.72       11.04     11.16 o 
  -9   8   5        6.42       20.11     10.69 o 
  -8   8   5      654.72      572.93     24.82 o 
  -7   8   5      599.54      627.39     17.35 o 
  -6   8   5      548.22      506.75     14.40 o 
  -5   8   5      392.96      444.80     11.45 o 
  -4   8   5      848.68      929.70     17.95 o 
  -3   8   5      998.31      994.44     16.89 o 
  -2   8   5      926.65     1038.03     14.66 o 
  -1   8   5     9586.94    10548.97    157.61 o 
   0   8   5      754.09      853.83     15.13 o 
   1   8   5       19.46       17.97      5.11 o 
   2   8   5       31.19       70.38      5.47 o 
   3   8   5      811.51      796.93     18.13 o 
   4   8   5       20.98       35.23      6.85 o 
   5   8   5        4.88       10.39      7.98 o 
   6   8   5        4.72        9.54      8.47 o 
   7   8   5      328.91      356.07     14.70 o 
   8   8   5      508.81      477.45     14.89 o 
   9   8   5        4.36       -2.89     10.20 o 
  10   8   5       84.87       85.52     12.04 o 
  11   8   5      427.61      388.16     16.08 o 
  12   8   5        0.70       -8.16     13.22 o 
  13   8   5       52.15       49.88     15.10 o 
  14   8   5        5.40       15.95     21.88 o 
  15   8   5      259.71      272.80     24.83 o 
  16   8   5       52.00       28.05     37.95 o 
  17   8   5      545.26      634.43     43.56 o 
  18   8   5       33.04       47.84     34.90 o 
 -18   9   5       48.84       34.34     35.77 o 
 -17   9   5       30.84       58.20     35.25 o 
 -16   9   5      250.00      332.58     38.71 o 
 -15   9   5       15.06        5.35     32.54 o 
 -14   9   5       17.14       51.27     81.79 o 
 -13   9   5        1.22       25.86     16.76 o 
 -12   9   5        4.15        4.88     15.18 o 
 -11   9   5      127.98      127.22     13.69 o 
 -10   9   5      124.39      121.23     12.57 o 
  -9   9   5      224.52      207.14     12.74 o 
  -8   9   5      230.50      224.03     12.68 o 
  -7   9   5     4882.07     4677.93     66.71 o 
  -6   9   5      730.46      737.69     19.38 o 
  -5   9   5     2135.48     2026.34     35.07 o 
  -4   9   5       37.03       43.52      7.95 o 
  -3   9   5     7907.48     7958.71     99.58 o 
  -2   9   5        9.75       19.75      5.38 o 
  -1   9   5    38596.90    38740.98    476.36 o 
   0   9   5       40.11       38.62      6.36 o 
   1   9   5    22681.04    22511.60    258.97 o 
   2   9   5       57.69       69.81      6.59 o 
   3   9   5     9826.84     9454.10    116.32 o 
   4   9   5      803.95      837.16     16.88 o 
   5   9   5    18324.68    17698.40    214.22 o 
   6   9   5      226.34      217.40     11.18 o 
   7   9   5     6031.96     5788.82     80.20 o 
   8   9   5     2360.51     2285.06     37.14 o 
   9   9   5     2060.55     1997.27     31.77 o 
  10   9   5      164.49      146.04     13.38 o 
  11   9   5     1939.08     1823.48     33.44 o 
  12   9   5      419.84      426.57     17.68 o 
  13   9   5      229.02      239.03     18.44 o 
  14   9   5      434.19      422.33     24.27 o 
  15   9   5       34.06       12.80     32.97 o 
  16   9   5       42.21       63.78     34.62 o 
  17   9   5      317.03      324.99     48.29 o 
  18   9   5        3.25       36.57     37.45 o 
 -18  10   5      323.51      340.94     41.97 o 
 -17  10   5      594.07      648.46     69.66 o 
 -16  10   5       63.77       82.41     33.83 o 
 -15  10   5      420.13      374.79     37.17 o 
 -14  10   5      153.39      184.89     38.84 o 
 -13  10   5     1452.00     1528.08     39.32 o 
 -12  10   5      104.56      135.61     17.13 o 
 -11  10   5       42.55       37.09     15.58 o 
 -10  10   5      559.11      505.19     19.36 o 
  -9  10   5      300.05      278.59     24.28 o 
  -8  10   5      808.33      746.43     22.38 o 
  -7  10   5        3.90       -1.21     11.56 o 
  -6  10   5     1744.35     1666.57     31.85 o 
  -5  10   5      446.03      424.63     17.86 o 
  -4  10   5       21.78       14.28     12.48 o 
  -3  10   5       48.99       69.61      9.31 o 
  -2  10   5      497.13      545.02     26.10 o 
  -1  10   5     5725.39     5281.66    141.56 o 
   0  10   5     2430.62     2509.14     48.32 o 
   1  10   5     1632.92     1651.48     25.08 o 
   2  10   5      893.25      964.61     17.58 o 
   3  10   5      738.77      733.08     17.00 o 
   4  10   5      183.56      180.26     10.24 o 
   5  10   5      163.05      163.96     10.37 o 
   6  10   5      676.24      655.07     18.08 o 
   7  10   5        0.77       -4.54     10.75 o 
   8  10   5      166.85      165.88     12.67 o 
   9  10   5      533.40      485.63     15.27 o 
  10  10   5      760.66      672.69     19.92 o 
  11  10   5      284.59      274.08     15.32 o 
  12  10   5       18.97        5.49     14.29 o 
  13  10   5      105.58      107.06     19.28 o 
  14  10   5       49.14       60.17     20.27 o 
  15  10   5       67.54       68.57     31.24 o 
  16  10   5       38.65       19.61     32.66 o 
  17  10   5       13.35       81.25     57.53 o 
 -17  11   5       14.63       34.43     33.54 o 
 -16  11   5      121.19      158.81     48.63 o 
 -15  11   5      328.05      303.17     36.65 o 
 -14  11   5      218.68      266.03     33.83 o 
 -13  11   5      118.71      100.00     25.48 o 
 -12  11   5      100.58      116.75     19.13 o 
 -11  11   5       60.70       46.27     16.40 o 
 -10  11   5       39.00       29.56     13.02 o 
  -9  11   5     1266.61     1141.03     28.17 o 
  -8  11   5      586.78      531.37     18.53 o 
  -7  11   5     1701.79     1723.63     38.48 o 
  -6  11   5       70.61       90.95     13.48 o 
  -5  11   5     1684.47     1614.82     44.52 o 
  -4  11   5        7.69        7.26     10.09 o 
  -3  11   5    27475.95    26895.77    386.98 o 
  -2  11   5      308.49      294.94     13.26 o 
  -1  11   5    12654.38    12170.54    200.76 o 
   0  11   5       66.66       80.01     11.68 o 
   1  11   5    19928.70    19818.33    243.03 o 
   2  11   5      125.01      103.07      8.67 o 
   3  11   5    14807.63    14198.96    187.81 o 
   4  11   5       63.36       66.80     10.27 o 
   5  11   5     3898.73     3789.75     55.25 o 
   6  11   5       25.70       25.34     10.95 o 
   7  11   5    10443.91    10043.87    135.20 o 
   8  11   5       27.11       34.57     11.88 o 
   9  11   5     4041.56     3969.44     55.23 o 
  10  11   5     1267.19     1217.33     26.85 o 
  11  11   5      195.13      235.67     15.99 o 
  12  11   5        0.23        0.56     18.57 o 
  13  11   5       86.39       80.56     19.48 o 
  14  11   5        0.17       -4.49     23.65 o 
  15  11   5        0.43       18.94     30.77 o 
  16  11   5        7.10       55.29     36.82 o 
  17  11   5        7.39       52.97     37.61 o 
 -16  12   5       65.86      100.37     46.07 o 
 -15  12   5      824.61      870.59     46.09 o 
 -14  12   5        0.84       18.80     40.62 o 
 -13  12   5      334.92      356.75     37.95 o 
 -12  12   5       16.98       30.13     20.86 o 
 -11  12   5      204.29      258.30     23.42 o 
 -10  12   5        2.71      -20.12     16.12 o 
  -9  12   5       62.54       56.06     16.27 o 
  -8  12   5        6.64        0.29     14.94 o 
  -7  12   5      129.22      165.70     16.51 o 
  -6  12   5      459.53      461.40     18.72 o 
  -5  12   5       11.11       11.12     13.79 o 
  -4  12   5      395.06      420.92     15.49 o 
  -3  12   5    10100.90    10162.28    149.98 o 
  -2  12   5     1171.01     1181.28     25.23 o 
  -1  12   5       70.35       43.88     12.75 o 
   0  12   5     5816.24     5664.54     78.40 o 
   1  12   5       75.61       99.12      9.09 o 
   2  12   5     4949.05     4776.39     62.66 o 
   3  12   5     2131.47     1872.99     31.32 o 
   4  12   5      402.00      399.38     13.90 o 
   5  12   5     3866.76     3931.25     63.35 o 
   6  12   5      179.22      195.22     16.55 o 
   7  12   5      246.69      237.17     13.41 o 
   8  12   5     1401.52     1338.07     28.09 o 
   9  12   5       61.89       68.59     13.68 o 
  10  12   5      335.57      336.89     15.42 o 
  11  12   5       56.41       30.98     16.40 o 
  12  12   5      164.96      145.46     22.33 o 
  13  12   5        5.13       -3.56     20.19 o 
  14  12   5       20.82       23.98     43.73 o 
  15  12   5      267.97      327.19     78.67 o 
  16  12   5        4.90        7.90     36.65 o 
 -14  13   5      109.67      154.01     47.40 o 
 -13  13   5       27.98       24.75     27.85 o 
 -12  13   5        0.31      -10.10     26.27 o 
 -11  13   5      110.12      116.10     21.94 o 
 -10  13   5       39.48       53.56     18.62 o 
  -9  13   5     1144.66     1141.44     33.83 o 
  -8  13   5       12.46       17.22     15.56 o 
  -7  13   5     2195.33     2144.11     45.53 o 
  -6  13   5      712.29      744.45     26.16 o 
  -5  13   5     3582.56     3511.35     65.71 o 
  -4  13   5      318.06      354.28     17.24 o 
  -3  13   5      167.51      171.27     13.09 o 
  -2  13   5     1800.06     1791.12     40.13 o 
  -1  13   5    11545.62    11376.51    167.59 o 
   0  13   5     1660.91     1604.62     28.62 o 
   1  13   5     8317.43     8144.13    110.62 o 
   2  13   5       38.63       36.67      9.52 o 
   3  13   5     5057.87     5435.53     76.09 o 
   4  13   5     1444.23     1400.54     29.71 o 
   5  13   5    10700.69    10062.23    149.46 o 
   6  13   5       92.56       80.71     13.88 o 
   7  13   5     2075.38     2140.09     40.41 o 
   8  13   5      123.30      123.11     15.29 o 
   9  13   5     1144.14     1157.66     29.80 o 
  10  13   5      244.74      253.50     18.69 o 
  11  13   5     1305.39     1261.88     35.95 o 
  12  13   5       12.34        8.18     20.25 o 
  13  13   5      172.72      180.52     22.32 o 
  14  13   5      155.74      184.97     37.19 o 
  15  13   5      125.45      192.48     38.95 o 
  16  13   5       15.92       -9.00     37.71 o 
 -14  14   5       13.36        4.90     44.51 o 
 -13  14   5      605.24      647.40     55.19 o 
 -12  14   5        4.72       22.92     40.06 o 
 -11  14   5      350.52      325.53     83.90 o 
 -10  14   5       18.12       -4.59     20.77 o 
  -9  14   5      419.59      376.42     22.29 o 
  -8  14   5        6.38      -10.11     17.30 o 
  -7  14   5      482.09      535.71     29.75 o 
  -6  14   5      338.30      358.49     19.39 o 
  -5  14   5       84.60      121.36     21.57 o 
  -4  14   5     1977.24     2001.31     42.74 o 
  -3  14   5      326.57      307.28     15.25 o 
  -2  14   5     1253.07     1317.84     34.21 o 
  -1  14   5      386.07      392.13     15.71 o 
   0  14   5     6428.29     6144.16     94.31 o 
   1  14   5      307.85      269.76     23.70 o 
   2  14   5     3786.15     3869.97     56.87 o 
   3  14   5      768.73      608.41     19.56 o 
   4  14   5     3877.64     4052.42     60.65 o 
   5  14   5      322.19      295.65     21.15 o 
   6  14   5     1298.02     1308.81     30.08 o 
   7  14   5      376.51      390.86     18.65 o 
   8  14   5     1209.04     1148.16     37.78 o 
   9  14   5      965.46      955.64     61.00 o 
  10  14   5     1802.80     1832.78     44.11 o 
  11  14   5      551.67      621.74     31.35 o 
  12  14   5        7.04       11.81     24.89 o 
  13  14   5      235.07      289.67     38.68 o 
  14  14   5        0.15       17.74     36.48 o 
  15  14   5       63.50       62.44     38.41 o 
 -14  15   5       46.28       68.55     47.63 o 
 -13  15   5      532.47      484.50     53.41 o 
 -12  15   5       24.27       28.04     43.62 o 
 -11  15   5      105.72       65.88     41.84 o 
 -10  15   5      197.97      220.46     30.50 o 
  -9  15   5      445.83      461.42     38.84 o 
  -8  15   5        9.64        4.54     32.19 o 
  -7  15   5     1030.72      974.20     37.42 o 
  -6  15   5      483.21      458.89     27.02 o 
  -5  15   5     1406.14     1404.55     35.80 o 
  -4  15   5      927.36      910.87     29.81 o 
  -3  15   5      784.50      845.15     24.08 o 
  -2  15   5     2149.95     2007.43     42.62 o 
  -1  15   5     3102.08     3061.45     47.12 o 
   0  15   5      361.41      401.43     19.25 o 
   1  15   5      534.55      599.27     21.88 o 
   2  15   5       27.21       18.55     16.04 o 
   3  15   5     2289.76     2070.80     39.17 o 
   4  15   5     1407.41     1256.22     33.04 o 
   5  15   5      194.77      188.25     18.00 o 
   6  15   5      142.52      182.40     16.75 o 
   7  15   5     2118.22     1960.48     43.56 o 
   8  15   5      253.22      291.62     20.63 o 
   9  15   5      935.19      958.71     32.99 o 
  10  15   5       43.55       39.86     25.45 o 
  11  15   5      563.21      594.42     41.81 o 
  12  15   5      471.40      493.48     30.65 o 
  13  15   5      139.54      105.78     34.73 o 
  14  15   5      141.82      146.55     63.65 o 
 -14  16   5      630.28      685.91     60.98 o 
 -13  16   5       19.76       15.80     46.96 o 
 -12  16   5       98.10       99.93     47.18 o 
 -11  16   5      705.28      588.87     55.42 o 
 -10  16   5      137.93       24.26     39.39 o 
  -9  16   5     1152.45     1161.90     96.14 o 
  -8  16   5      228.54      288.10     32.01 o 
  -7  16   5      678.11      752.91     41.23 o 
  -6  16   5       78.37       94.59     40.55 o 
  -5  16   5     1217.82     1192.16     54.86 o 
  -4  16   5      398.45      425.03     41.59 o 
  -3  16   5      160.67      190.29     21.39 o 
  -2  16   5     3334.08     3276.28     73.55 o 
  -1  16   5      263.47      262.33     18.84 o 
   0  16   5     2759.33     2796.37     49.38 o 
   1  16   5       57.84       42.13     12.53 o 
   2  16   5     4144.00     4044.24     66.13 o 
   3  16   5      918.78      786.20     27.15 o 
   4  16   5     2112.43     2082.92     45.28 o 
   5  16   5     1329.49     1230.40     40.19 o 
   6  16   5     2534.52     2486.90     59.29 o 
   7  16   5      541.66      552.94     28.10 o 
   8  16   5      963.35      975.00     32.99 o 
   9  16   5      864.11      875.67     43.78 o 
  10  16   5       38.22       61.34     24.12 o 
  11  16   5     1350.83     1445.93     47.08 o 
  12  16   5      352.91      455.91     41.15 o 
  13  16   5      936.31     1052.26     69.99 o 
  14  16   5      252.32      299.90     41.57 o 
 -13  17   5       44.94       52.52     49.63 o 
 -12  17   5       38.18       68.32     48.52 o 
 -11  17   5      746.05      747.55     61.87 o 
 -10  17   5       46.20       47.18     45.62 o 
  -9  17   5      355.03      335.61     46.29 o 
  -8  17   5      764.87      818.52     69.88 o 
  -7  17   5     1811.14     1920.05     65.31 o 
  -6  17   5      162.10      202.41     31.03 o 
  -5  17   5      762.73      766.18     33.28 o 
  -4  17   5      906.94      881.61     35.09 o 
  -3  17   5     1071.32      989.78     37.06 o 
  -2  17   5       17.60       10.01     17.68 o 
  -1  17   5      107.39      109.66     18.98 o 
   0  17   5      500.79      520.64     23.25 o 
   1  17   5      164.31      142.85     18.82 o 
   2  17   5      281.15      299.42     19.90 o 
   3  17   5      235.75      278.12     24.39 o 
   4  17   5        3.76       -6.42     24.94 o 
   5  17   5      146.76      165.03     29.08 o 
   6  17   5       94.01      118.89     29.61 o 
   7  17   5      521.01      521.14     29.34 o 
   8  17   5      246.70      257.52     33.37 o 
   9  17   5        4.89        4.38     25.09 o 
  10  17   5       44.59       53.47     26.04 o 
  11  17   5      192.01      183.13     27.35 o 
  12  17   5      174.55      140.00     36.03 o 
  13  17   5     1021.02     1123.70     55.41 o 
 -12  18   5       21.38       42.73     49.18 o 
 -11  18   5      929.95      885.53     66.99 o 
 -10  18   5       13.77       42.28     47.63 o 
  -9  18   5      987.88     1042.43     70.33 o 
  -8  18   5      698.40      741.54     60.76 o 
  -7  18   5      716.51      671.22     38.95 o 
  -6  18   5       54.92       58.43     40.50 o 
  -5  18   5     1751.57     1710.07     61.28 o 
  -4  18   5      481.09      456.43     50.41 o 
  -3  18   5      844.39      850.17     54.19 o 
  -2  18   5     2227.48     2290.57    104.16 o 
  -1  18   5     1689.67     1732.05     53.44 o 
   0  18   5     1380.46     1410.10     53.09 o 
   1  18   5       80.39       59.96     19.21 o 
   2  18   5     1828.14     1816.05     51.09 o 
   3  18   5       59.15       82.03     45.40 o 
   4  18   5     1443.60     1540.19     64.65 o 
   5  18   5      258.90      264.25     36.94 o 
   6  18   5     1083.99     1117.30     72.89 o 
   7  18   5      389.95      395.33     58.53 o 
   8  18   5      481.44      501.31     38.21 o 
   9  18   5     1955.28     2028.19     70.47 o 
  10  18   5     1074.91     1095.06     52.91 o 
  11  18   5     1667.80     1781.75    102.15 o 
  12  18   5      368.98      336.72     62.98 o 
 -11  19   5      407.75      317.80     56.75 o 
 -10  19   5       45.19       50.96     44.96 o 
  -9  19   5      495.18      502.74     59.42 o 
  -8  19   5       22.40       32.27     48.07 o 
  -7  19   5      242.18      204.08     46.51 o 
  -6  19   5        3.82      -26.93     41.84 o 
  -5  19   5      389.24      414.05     34.41 o 
  -4  19   5       58.99       58.70     28.44 o 
  -3  19   5        8.66       13.73     33.49 o 
  -2  19   5       87.21      115.09     31.94 o 
  -1  19   5        6.08       -2.04     20.01 o 
   0  19   5       15.68       29.73     29.67 o 
   1  19   5       13.93        9.57     22.43 o 
   2  19   5       13.81       36.93     23.46 o 
   3  19   5      211.96      273.01     62.54 o 
   4  19   5       43.09       65.25     32.28 o 
   5  19   5      298.85      326.40     55.75 o 
   6  19   5        9.89       25.91     33.37 o 
   7  19   5       82.44       64.56     41.28 o 
   8  19   5      314.16      277.66     36.22 o 
   9  19   5      106.86       96.21     53.30 o 
  10  19   5        1.31        1.78     32.41 o 
  11  19   5        3.16      -53.86     55.86 o 
 -10  20   5      158.95       77.23     53.64 o 
  -9  20   5      763.79      664.32     63.65 o 
  -8  20   5       82.43       94.81     46.51 o 
  -7  20   5      643.78      602.89     62.31 o 
  -6  20   5      515.75      498.96     60.09 o 
  -5  20   5     1125.36     1039.32     72.55 o 
  -4  20   5      256.12      289.10     52.74 o 
  -3  20   5      306.75      203.19     46.96 o 
  -2  20   5       40.39      106.60     43.84 o 
  -1  20   5       73.20       14.47     42.95 o 
   0  20   5       54.42       57.78     33.66 o 
   1  20   5       71.43       83.62     32.50 o 
   2  20   5      294.86      335.00     36.49 o 
   3  20   5        0.93      -16.62     47.51 o 
   4  20   5      643.84      689.42     44.01 o 
   5  20   5      149.05      173.43     34.33 o 
   6  20   5       35.14       15.69     32.42 o 
   7  20   5      648.97      714.08     45.85 o 
   8  20   5      626.75      632.78     44.53 o 
   9  20   5      843.98      939.52     75.67 o 
  -8  21   5      180.75      112.39     54.53 o 
  -7  21   5      287.10      339.17     59.20 o 
  -6  21   5      341.73      314.24     53.19 o 
  -5  21   5      215.50      177.37     54.97 o 
  -4  21   5        6.74      -49.18     50.07 o 
  -3  21   5      992.36      863.28     68.32 o 
  -2  21   5       29.45       58.75     50.96 o 
  -1  21   5        1.24      -93.03     46.51 o 
   0  21   5      145.79       96.28     36.58 o 
   1  21   5       19.36      -45.13     57.86 o 
   2  21   5        2.66      -23.02     39.06 o 
   3  21   5       51.47       39.64     34.46 o 
   4  21   5       56.75       78.50     36.66 o 
   5  21   5      109.08      128.58     37.54 o 
   6  21   5       40.73       36.87     36.46 o 
   7  21   5       83.33       36.36     35.96 o 
   8  21   5      385.86      388.60     41.89 o 
  -6  22   5      152.32      118.62     56.97 o 
  -5  22   5      313.44      306.23     60.53 o 
  -4  22   5      375.65      411.05     61.65 o 
  -3  22   5     1519.89     1771.74    100.15 o 
  -2  22   5      437.56      473.15     56.97 o 
  -1  22   5        8.70      -12.69     52.30 o 
   0  22   5       15.89       32.49     51.85 o 
   1  22   5      223.21      226.02     40.65 o 
   2  22   5        1.57       19.99     37.60 o 
   3  22   5      314.60      344.28     44.62 o 
   4  22   5        1.68       -6.55     65.88 o 
   5  22   5       14.22       -6.04     37.10 o 
   6  22   5       28.17       37.69     38.68 o 
  -2  23   5     1048.56     1050.22     78.12 o 
  -1  23   5      422.23      391.47     61.87 o 
   0  23   5       31.82       22.70     54.53 o 
   1  23   5       38.41       18.03     53.86 o 
   2  23   5        0.90        8.39     59.64 o 
 -18   0   6       72.51      149.11     53.41 o 
 -16   0   6      643.18      757.79     66.54 o 
 -14   0   6      411.07      451.96     33.41 o 
 -12   0   6       18.75       -4.33     17.42 o 
 -10   0   6      255.55      274.74     52.74 o 
  -8   0   6     1978.91     1974.87     56.02 o 
  -6   0   6     1518.92     1467.16     42.09 o 
  -4   0   6     9565.40     9460.60    175.26 o 
  -2   0   6    36030.27    36834.45    829.53 o 
   0   0   6    67554.69    68976.43   1573.99 o 
   2   0   6    23744.12    24309.39    345.14 o 
   4   0   6    20729.59    20728.71    298.23 o 
   6   0   6    37899.56    37235.72    683.25 o 
   8   0   6     9720.13     8869.75    168.26 o 
  10   0   6     1632.23     1528.45     39.37 o 
  12   0   6     1797.25     1692.56     44.22 o 
  14   0   6       65.08       89.45     21.77 o 
  16   0   6       27.91       27.89     46.18 o 
  18   0   6      231.66      237.53     34.09 o 
 -19   1   6      247.01      133.86     43.51 o 
 -18   1   6      850.37      892.46     59.98 o 
 -17   1   6      102.05       33.89     36.53 o 
 -16   1   6      419.72      444.24     38.99 o 
 -15   1   6        4.99       38.50     20.05 o 
 -14   1   6     1778.72     1793.04     44.62 o 
 -13   1   6      583.40      576.97     34.75 o 
 -12   1   6      214.21      216.41     17.86 o 
 -11   1   6      150.19      155.07     16.36 o 
 -10   1   6     1113.02     1080.27     28.86 o 
  -9   1   6        3.13        2.67      4.92 o 
  -8   1   6      300.30      300.67     11.83 o 
  -7   1   6      174.42      162.69      8.74 o 
  -6   1   6      539.28      560.33     16.85 o 
  -5   1   6     1000.14     1172.30     20.82 o 
  -4   1   6     5252.82     5481.40     80.78 o 
  -3   1   6      114.53      108.07      7.71 o 
  -2   1   6      147.72      169.46      5.48 o 
  -1   1   6     1517.55     1537.71     20.05 o 
   0   1   6    16733.92    18308.96    259.93 o 
   1   1   6        9.36        4.49     12.20 o 
   2   1   6     3266.41     3194.78     38.13 o 
   3   1   6      813.71      818.19     13.29 o 
   4   1   6      173.66      149.54      5.09 o 
   5   1   6       44.78       53.71      5.58 o 
   6   1   6     1640.27     1677.66     24.92 o 
   7   1   6     9429.84     9688.72    129.12 o 
   8   1   6      224.86      252.81     11.96 o 
   9   1   6       92.76      101.28      9.95 o 
  10   1   6      246.36      209.03     11.70 o 
  11   1   6        5.60       10.40     11.00 o 
  12   1   6       55.05       32.64     12.27 o 
  13   1   6      185.58      182.03     14.93 o 
  14   1   6       34.29       33.00     14.54 o 
  15   1   6        2.69       -3.87     19.37 o 
  16   1   6      117.05      131.95     20.93 o 
  17   1   6        2.91       -8.41     21.52 o 
  18   1   6      312.33      364.17     37.48 o 
  19   1   6       24.87       43.33     27.48 o 
 -19   2   6       46.86       53.81     47.07 o 
 -18   2   6      116.07       77.29     38.49 o 
 -17   2   6        5.27       37.21     33.89 o 
 -16   2   6      880.12      920.59     48.84 o 
 -15   2   6        1.66        2.62     23.20 o 
 -14   2   6        0.60        6.74     18.67 o 
 -13   2   6       28.02       16.48     17.62 o 
 -12   2   6        0.37       18.14     16.99 o 
 -11   2   6        1.40       -5.42     12.90 o 
 -10   2   6      454.52      481.40     17.78 o 
  -9   2   6      754.06      731.63     20.43 o 
  -8   2   6     2262.51     2289.45     35.39 o 
  -7   2   6      234.22      219.15      8.75 o 
  -6   2   6     3218.48     3223.15     45.93 o 
  -5   2   6     8908.97     9613.69    128.84 o 
  -4   2   6    10285.33    10412.96    129.35 o 
  -3   2   6     1719.09     1806.47     24.06 o 
  -2   2   6    36301.80    37803.95    421.78 o 
  -1   2   6     1034.08      945.60     11.73 o 
   0   2   6    35678.65    36817.05    391.02 o 
   1   2   6      615.31      605.28     10.61 o 
   2   2   6    17458.15    17114.97    166.13 o 
   3   2   6      367.33      474.55      9.43 o 
   4   2   6    30575.22    30734.66    345.43 o 
   5   2   6        8.23       23.11      5.41 o 
   6   2   6    15549.38    15004.89    173.67 o 
   7   2   6     2149.77     2256.33     34.44 o 
   8   2   6     8330.84     8030.94    108.31 o 
   9   2   6      553.62      533.40     15.57 o 
  10   2   6     3919.71     3672.59     53.90 o 
  11   2   6      108.38      141.02     12.38 o 
  12   2   6      574.37      549.61     17.83 o 
  13   2   6     1099.14     1028.87     25.08 o 
  14   2   6      121.54      105.78     14.97 o 
  15   2   6       67.85       47.06     19.35 o 
  16   2   6        0.28      -12.60     20.14 o 
  17   2   6        1.89       19.47     22.10 o 
  18   2   6       33.42       56.64     29.65 o 
  19   2   6       91.82       92.08     27.74 o 
 -19   3   6      145.04      215.71     44.52 o 
 -18   3   6      437.26      526.25     45.29 o 
 -17   3   6      485.89      511.93     43.73 o 
 -16   3   6     1274.50     1248.58     58.97 o 
 -15   3   6      151.41      120.02     22.00 o 
 -14   3   6     1112.88     1095.81     30.41 o 
 -13   3   6     1096.54     1115.53     38.42 o 
 -12   3   6     1396.71     1342.98     36.04 o 
 -11   3   6      674.07      647.51     21.21 o 
 -10   3   6     3912.04     3707.14     69.07 o 
  -9   3   6     1389.09     1443.31     26.19 o 
  -8   3   6     1364.22     1429.97     29.66 o 
  -7   3   6     1796.84     1884.45     29.67 o 
  -6   3   6     1022.29     1116.36     18.01 o 
  -5   3   6     3005.08     3417.51     41.79 o 
  -4   3   6     3242.21     3443.65     50.97 o 
  -3   3   6      249.68      280.17      7.84 o 
  -2   3   6     3396.74     3674.57     41.19 o 
  -1   3   6      574.98      526.55      9.07 o 
   0   3   6     1669.96     1799.00     19.38 o 
   1   3   6     2238.90     2198.45     31.52 o 
   2   3   6      575.86      634.26      9.48 o 
   3   3   6    18657.60    19270.24    196.33 o 
   4   3   6     1355.74     1413.30     19.58 o 
   5   3   6    11545.47    11909.14    129.01 o 
   6   3   6      258.14      258.82      9.70 o 
   7   3   6     1341.87     1158.77     21.52 o 
   8   3   6       79.74       49.29      8.90 o 
   9   3   6      829.01      832.73     29.43 o 
  10   3   6      595.60      548.31     16.17 o 
  11   3   6      319.46      328.60     14.62 o 
  12   3   6      163.65      165.33     14.90 o 
  13   3   6      168.60      165.97     14.32 o 
  14   3   6       77.19       93.05     15.24 o 
  15   3   6       30.72        6.85     19.61 o 
  16   3   6      373.77      422.59     25.11 o 
  17   3   6       16.07       10.12     21.69 o 
  18   3   6        5.96      -16.52     26.46 o 
  19   3   6       97.71       81.71     31.80 o 
 -19   4   6        3.03      -11.72     39.45 o 
 -18   4   6       31.72       13.50     39.70 o 
 -17   4   6       45.15       15.04     58.20 o 
 -16   4   6      110.63       81.19     35.14 o 
 -15   4   6       86.06      104.68     22.29 o 
 -14   4   6       31.50       57.43     27.08 o 
 -13   4   6      355.42      361.13     18.46 o 
 -12   4   6      267.63      286.17     16.69 o 
 -11   4   6      502.24      472.93     20.30 o 
 -10   4   6     3029.34     3045.34     46.60 o 
  -9   4   6      431.07      488.20     14.63 o 
  -8   4   6     1041.56      968.80     19.32 o 
  -7   4   6     5112.39     5334.00     68.70 o 
  -6   4   6     1213.48     1072.03     16.38 o 
  -5   4   6      636.98      522.42     11.81 o 
  -4   4   6    11129.99    11458.49    130.00 o 
  -3   4   6    11366.00    11943.57    131.18 o 
  -2   4   6    18383.43    19077.79    187.67 o 
  -1   4   6     6238.64     6376.39     60.81 o 
   0   4   6     6172.49     6064.54     60.43 o 
   1   4   6    10808.43    11100.41    114.09 o 
   2   4   6     6866.09     6862.30     67.64 o 
   3   4   6     1826.84     1751.18     21.68 o 
   4   4   6    18169.22    18166.09    196.42 o 
   5   4   6       74.37       92.81      6.54 o 
   6   4   6     5610.60     5282.14     72.50 o 
   7   4   6      251.53      265.25     10.30 o 
   8   4   6     5599.04     5510.20     76.29 o 
   9   4   6      745.37      752.09     18.95 o 
  10   4   6     2392.15     2276.85     36.84 o 
  11   4   6     1998.36     1907.77     33.42 o 
  12   4   6      950.17      942.16     23.89 o 
  13   4   6      129.77       99.21     14.10 o 
  14   4   6        3.88        4.61     15.66 o 
  15   4   6      136.33      113.38     19.95 o 
  16   4   6       76.05       43.39     20.91 o 
  17   4   6      295.72      308.74     24.70 o 
  18   4   6        0.95       23.02     27.19 o 
  19   4   6       70.19       75.83     38.91 o 
 -19   5   6      342.07      393.55     44.76 o 
 -18   5   6      339.69      386.11     42.78 o 
 -17   5   6       80.62      124.74     43.18 o 
 -16   5   6      243.68      222.29     49.41 o 
 -15   5   6      309.74      346.94     25.30 o 
 -14   5   6     1909.85     1869.73     46.26 o 
 -13   5   6      214.92      221.57     17.84 o 
 -12   5   6     3913.48     3600.57     61.36 o 
 -11   5   6       31.78       -0.46     13.66 o 
 -10   5   6       28.70       21.87     10.49 o 
  -9   5   6       35.13       33.63      9.89 o 
  -8   5   6     2866.97     2757.63     41.62 o 
  -7   5   6       66.12       61.98      8.64 o 
  -6   5   6      501.04      435.69     10.70 o 
  -5   5   6      430.72      505.87     14.14 o 
  -4   5   6      357.96      380.48     10.05 o 
  -3   5   6     1177.66     1218.55     17.12 o 
  -2   5   6      435.42      451.98      7.59 o 
  -1   5   6     7744.88     8062.92     80.37 o 
   0   5   6        5.24        9.60      3.26 o 
   1   5   6     9007.19     8656.21     91.30 o 
   2   5   6     2094.89     2220.52     25.02 o 
   3   5   6    10828.19    10862.64    111.72 o 
   4   5   6     3880.12     4051.53     43.76 o 
   5   5   6     2892.75     2694.82     32.45 o 
   6   5   6      663.07      604.93     15.23 o 
   7   5   6     4276.03     4305.17     56.59 o 
   8   5   6     3559.56     3395.06     46.20 o 
   9   5   6      955.27      898.34     26.71 o 
  10   5   6      422.01      431.27     20.68 o 
  11   5   6       20.12       33.06     12.26 o 
  12   5   6      223.89      247.48     14.75 o 
  13   5   6       48.79       72.44     13.94 o 
  14   5   6      278.27      311.78     19.06 o 
  15   5   6       31.39       35.59     19.88 o 
  16   5   6      101.71      154.25     21.86 o 
  17   5   6       37.10       21.91     22.15 o 
  18   5   6      428.59      414.21     41.23 o 
 -19   6   6      278.11      318.57     43.59 o 
 -18   6   6       64.10       58.49     37.64 o 
 -17   6   6       60.09      123.84     51.41 o 
 -16   6   6      278.60      269.59     37.36 o 
 -15   6   6        1.75       16.85     24.59 o 
 -14   6   6      956.36      918.97     41.12 o 
 -13   6   6       98.02      104.75     18.70 o 
 -12   6   6      280.81      321.14     17.29 o 
 -11   6   6      721.61      720.58     19.87 o 
 -10   6   6      955.73      915.43     22.13 o 
  -9   6   6      992.28      892.95     20.64 o 
  -8   6   6     1324.01     1267.10     24.24 o 
  -7   6   6     5540.81     5559.86     77.39 o 
  -6   6   6     2383.29     2164.56     59.58 o 
  -5   6   6     2227.83     2183.14     32.83 o 
  -4   6   6     3132.75     2926.24     36.24 o 
  -3   6   6     8238.71     8422.39     97.50 o 
  -2   6   6     8336.63     8790.75     87.77 o 
  -1   6   6       58.48       89.73      4.66 o 
   0   6   6       71.05       60.46      7.71 o 
   1   6   6     1259.91     1212.20     16.49 o 
   2   6   6     9984.13    10750.07    117.17 o 
   3   6   6      345.25      368.37     10.46 o 
   4   6   6      263.46      213.03      6.59 o 
   5   6   6      239.02      258.61      7.82 o 
   6   6   6      477.83      483.41     12.32 o 
   7   6   6      776.76      846.88     19.97 o 
   8   6   6     1477.98     1460.97     24.49 o 
   9   6   6     1626.05     1643.20     29.20 o 
  10   6   6     1027.96     1062.81     23.55 o 
  11   6   6       73.46       72.52     12.11 o 
  12   6   6     1528.70     1486.43     30.14 o 
  13   6   6     1440.02     1370.40     29.40 o 
  14   6   6      367.91      378.24     20.28 o 
  15   6   6       13.91       53.28     24.64 o 
  16   6   6        6.24      -48.65     25.21 o 
  17   6   6       11.60       35.06     34.38 o 
  18   6   6       43.76       58.26     34.53 o 
 -18   7   6       18.08       13.20     39.48 o 
 -17   7   6       40.89       95.90     36.82 o 
 -16   7   6      545.50      579.58     97.48 o 
 -15   7   6      484.80      470.53     44.40 o 
 -14   7   6     1075.94     1008.09     55.86 o 
 -13   7   6      235.44      214.52     18.13 o 
 -12   7   6     2405.83     2435.15     46.14 o 
 -11   7   6      863.52      809.58     21.36 o 
 -10   7   6     2548.12     2382.28     39.06 o 
  -9   7   6       49.42       50.98     10.74 o 
  -8   7   6     3874.46     3686.28     54.02 o 
  -7   7   6      438.54      414.23     13.99 o 
  -6   7   6     3023.18     3047.40     44.81 o 
  -5   7   6      325.59      346.27     11.00 o 
  -4   7   6     5237.03     5242.14     62.26 o 
  -3   7   6     1518.32     1516.35     22.88 o 
  -2   7   6     6174.75     6297.25     70.01 o 
  -1   7   6      324.59      299.34      6.65 o 
   0   7   6      603.58      700.95     12.56 o 
   1   7   6     4656.94     4794.53     54.57 o 
   2   7   6     2808.97     3041.06     35.86 o 
   3   7   6     1748.79     1712.39     26.25 o 
   4   7   6      563.64      519.60     12.39 o 
   5   7   6     6197.01     6219.07     72.75 o 
   6   7   6      301.98      310.78     10.16 o 
   7   7   6     2079.94     1969.10     29.34 o 
   8   7   6     9568.47     9247.59    108.08 o 
   9   7   6     1677.14     1613.87     26.66 o 
  10   7   6     1273.20     1273.94     24.12 o 
  11   7   6       11.17       10.37     12.70 o 
  12   7   6     1769.72     1727.65     32.96 o 
  13   7   6        2.71        2.40     13.97 o 
  14   7   6     1055.12     1070.71     39.64 o 
  15   7   6       61.00       52.83     20.39 o 
  16   7   6      977.12     1022.08     58.50 o 
  17   7   6      123.13      154.32     34.62 o 
  18   7   6      446.51      458.61     42.64 o 
 -18   8   6       19.65       53.87     58.20 o 
 -17   8   6      455.86      423.75     39.74 o 
 -16   8   6      220.98      239.58     38.40 o 
 -15   8   6        5.49       45.04     32.12 o 
 -14   8   6     1192.55     1242.53     79.15 o 
 -13   8   6      138.26      119.38     20.77 o 
 -12   8   6     1844.93     1738.07     41.97 o 
 -11   8   6       56.66       58.29     12.75 o 
 -10   8   6     1624.42     1444.13     28.18 o 
  -9   8   6      554.71      457.16     15.21 o 
  -8   8   6     5236.80     4904.70     76.85 o 
  -7   8   6     2550.78     2407.93     37.62 o 
  -6   8   6     6471.97     6295.93     86.75 o 
  -5   8   6     1578.17     1532.55     25.91 o 
  -4   8   6     5312.88     5354.38     67.71 o 
  -3   8   6     1906.37     1873.08     29.03 o 
  -2   8   6      201.25      174.85      7.65 o 
  -1   8   6     3298.63     3645.60     42.50 o 
   0   8   6     4159.96     4525.48     59.62 o 
   1   8   6       25.83       17.17      5.73 o 
   2   8   6      500.86      616.15     12.41 o 
   3   8   6      578.48      611.94     14.46 o 
   4   8   6      157.87      174.21      9.07 o 
   5   8   6      244.80      249.91     10.46 o 
   6   8   6       47.77       54.12      9.70 o 
   7   8   6       19.99       19.15      9.87 o 
   8   8   6     2714.05     2652.24     41.32 o 
   9   8   6       68.61       77.56     11.33 o 
  10   8   6     1895.14     1807.75     32.51 o 
  11   8   6       11.61       17.65     13.00 o 
  12   8   6        6.39       10.28     13.95 o 
  13   8   6      116.54      127.30     17.06 o 
  14   8   6       74.07       73.62     17.48 o 
  15   8   6        3.70       21.47     20.59 o 
  16   8   6        4.72      -54.72     33.12 o 
  17   8   6       24.67      -19.59     33.34 o 
  18   8   6       10.72       -2.26     37.06 o 
 -18   9   6       19.43       39.55     39.04 o 
 -17   9   6       12.19      -13.05     36.52 o 
 -16   9   6      152.48      201.77     37.41 o 
 -15   9   6        2.73       11.03     59.64 o 
 -14   9   6       40.26       16.77     22.59 o 
 -13   9   6       47.18       19.97     22.23 o 
 -12   9   6      434.92      493.96     18.28 o 
 -11   9   6       59.65       55.62     14.13 o 
 -10   9   6     2259.29     2208.54     50.59 o 
  -9   9   6      683.79      554.02     18.78 o 
  -8   9   6     4697.36     4521.21     65.46 o 
  -7   9   6     2709.41     2721.70     43.66 o 
  -6   9   6    13985.67    13762.40    184.09 o 
  -5   9   6      880.49      886.78     20.80 o 
  -4   9   6     3375.47     3314.66     59.56 o 
  -3   9   6     1144.93     1093.92     33.90 o 
  -2   9   6     2018.70     1941.44     33.51 o 
  -1   9   6     2011.56     2105.19     32.20 o 
   0   9   6     5072.86     5146.23     78.96 o 
   1   9   6     1019.50     1003.68     17.98 o 
   2   9   6      225.11      215.09      8.30 o 
   3   9   6      361.59      346.04     11.77 o 
   4   9   6       13.10       21.03      8.49 o 
   5   9   6     1405.08     1361.41     23.66 o 
   6   9   6     2065.50     1957.14     32.39 o 
   7   9   6      550.22      565.89     16.79 o 
   8   9   6      587.53      570.61     18.81 o 
   9   9   6       13.01        1.24     10.69 o 
  10   9   6     6615.49     6332.05     88.86 o 
  11   9   6       23.87       11.72     13.58 o 
  12   9   6     3019.22     2988.52     48.89 o 
  13   9   6      169.02      206.41     18.09 o 
  14   9   6     2110.82     2012.75     47.37 o 
  15   9   6       78.69       60.98     22.03 o 
  16   9   6     2186.94     2339.39    113.28 o 
  17   9   6        4.05       -5.64     33.90 o 
 -17  10   6       21.62       64.12     37.29 o 
 -16  10   6      124.15      145.33     35.81 o 
 -15  10   6       35.78       71.28     33.90 o 
 -14  10   6      192.09      184.57     42.62 o 
 -13  10   6        3.23       23.82     21.72 o 
 -12  10   6      843.53      853.19     26.88 o 
 -11  10   6       67.21       40.35     16.09 o 
 -10  10   6      642.73      616.88     20.90 o 
  -9  10   6     1091.96      857.12     22.15 o 
  -8  10   6     3641.27     3456.91     58.15 o 
  -7  10   6     4785.25     4494.05     71.22 o 
  -6  10   6       45.91       23.86     13.97 o 
  -5  10   6       75.13       71.65     11.96 o 
  -4  10   6     2895.71     2782.85     52.04 o 
  -3  10   6        5.20       -5.55      9.57 o 
  -2  10   6      225.89      248.15     11.22 o 
  -1  10   6        0.52       -3.34      8.99 o 
   0  10   6       49.32       51.78      8.77 o 
   1  10   6      368.86      369.04     10.78 o 
   2  10   6       10.09       14.17      7.82 o 
   3  10   6      554.86      516.86     15.54 o 
   4  10   6      377.13      372.08     15.18 o 
   5  10   6       14.84       22.05      9.37 o 
   6  10   6      316.68      331.29     13.55 o 
   7  10   6       29.62       28.93     11.48 o 
   8  10   6      423.44      400.56     15.30 o 
   9  10   6       15.87        1.12     11.21 o 
  10  10   6      276.82      311.64     16.31 o 
  11  10   6       10.71        4.69     13.67 o 
  12  10   6       22.97       52.72     15.49 o 
  13  10   6      849.15      849.74     29.10 o 
  14  10   6       66.06       65.00     21.06 o 
  15  10   6       24.20       50.29     22.05 o 
  16  10   6       95.90       45.80     32.65 o 
  17  10   6       17.99        3.89     41.51 o 
 -17  11   6        4.93       51.04     36.73 o 
 -16  11   6       80.85      127.51     35.81 o 
 -15  11   6       48.51       63.55     47.51 o 
 -14  11   6      796.27      768.33     41.86 o 
 -13  11   6      131.31      126.20     20.49 o 
 -12  11   6     1112.98     1068.29     32.93 o 
 -11  11   6      663.79      641.40     24.84 o 
 -10  11   6      706.06      715.04     26.01 o 
  -9  11   6       47.81       35.59     18.15 o 
  -8  11   6     3284.05     3214.91     61.70 o 
  -7  11   6       67.58       98.59     14.99 o 
  -6  11   6     1610.58     1608.35     36.04 o 
  -5  11   6      586.99      606.84     21.20 o 
  -4  11   6     7755.01     7544.53    127.85 o 
  -3  11   6      876.89      953.63     22.63 o 
  -2  11   6     9118.57     8847.13    131.08 o 
  -1  11   6      281.62      248.71     12.32 o 
   0  11   6      970.21      893.91     33.41 o 
   1  11   6       35.37       50.53      8.40 o 
   2  11   6        8.31        8.48      8.24 o 
   3  11   6       47.85       72.18     10.20 o 
   4  11   6      431.96      462.79     15.18 o 
   5  11   6       74.10       69.89     10.39 o 
   6  11   6       85.60       84.68     11.51 o 
   7  11   6      541.27      581.40     17.59 o 
   8  11   6     5212.47     5065.51     72.74 o 
   9  11   6       24.96       31.07     12.70 o 
  10  11   6     4337.43     4354.16     60.23 o 
  11  11   6     1314.96     1232.97     28.48 o 
  12  11   6     3111.85     2993.51     59.43 o 
  13  11   6      387.97      380.52     23.96 o 
  14  11   6     1141.02     1224.10     37.94 o 
  15  11   6      368.55      432.24     39.63 o 
  16  11   6      439.72      323.99     39.44 o 
 -16  12   6      118.64      142.21     48.74 o 
 -15  12   6      227.72      275.74     50.96 o 
 -14  12   6     1357.62     1471.29     82.79 o 
 -13  12   6      120.14      109.41     24.27 o 
 -12  12   6       29.04      -18.63     21.38 o 
 -11  12   6      220.57      191.58     22.14 o 
 -10  12   6     1298.51     1241.75     39.73 o 
  -9  12   6       25.83       29.53     16.49 o 
  -8  12   6     1511.26     1460.16     37.05 o 
  -7  12   6      480.32      574.14     41.55 o 
  -6  12   6     4812.58     4731.31     84.75 o 
  -5  12   6     1981.71     1900.08     40.31 o 
  -4  12   6       66.31       70.14     13.54 o 
  -3  12   6     9050.39     9021.96    134.02 o 
  -2  12   6     4329.81     4259.61     67.07 o 
  -1  12   6      172.21      180.18     11.94 o 
   0  12   6      339.42      337.03     15.08 o 
   1  12   6      340.85      326.70     12.55 o 
   2  12   6       40.42       62.60      9.55 o 
   3  12   6       92.93       98.17     11.22 o 
   4  12   6        1.66        6.91     10.95 o 
   5  12   6      116.36      128.42     12.00 o 
   6  12   6       66.45       66.76     17.48 o 
   7  12   6      434.30      436.62     16.68 o 
   8  12   6      243.71      211.19     14.88 o 
   9  12   6     1535.75     1518.10     30.91 o 
  10  12   6      279.23      288.29     15.35 o 
  11  12   6      308.31      332.71     21.39 o 
  12  12   6      161.76      180.56     20.95 o 
  13  12   6     1330.29     1401.25     39.37 o 
  14  12   6       59.93       50.47     22.35 o 
  15  12   6        6.55       30.41     36.13 o 
  16  12   6      202.83      237.28     40.74 o 
 -14  13   6       87.34      122.85     47.85 o 
 -13  13   6      189.04      166.25     30.37 o 
 -12  13   6     1384.15     1439.31     44.91 o 
 -11  13   6      571.05      668.40     29.72 o 
 -10  13   6      941.79      860.60     62.32 o 
  -9  13   6     1318.21     1302.72     36.23 o 
  -8  13   6     2086.23     2119.80     46.67 o 
  -7  13   6      943.18      861.90     28.73 o 
  -6  13   6     4687.85     4560.17     83.39 o 
  -5  13   6      239.59      257.22     16.99 o 
  -4  13   6      758.81      749.99     25.01 o 
  -3  13   6     1515.01     1493.83     30.85 o 
  -2  13   6       32.42       45.21     12.06 o 
  -1  13   6      499.49      526.99     19.43 o 
   0  13   6      742.57      696.20     18.30 o 
   1  13   6       82.68       84.09     11.24 o 
   2  13   6      315.49      294.01     13.27 o 
   3  13   6       15.78       26.42     11.52 o 
   4  13   6     3166.18     3035.46     46.54 o 
   5  13   6      227.28      242.81     15.41 o 
   6  13   6      151.78      169.18     14.87 o 
   7  13   6      219.98      198.81     16.22 o 
   8  13   6      440.47      452.83     19.16 o 
   9  13   6      258.88      229.62     16.31 o 
  10  13   6      936.44      865.80     27.74 o 
  11  13   6      166.65      210.30     22.37 o 
  12  13   6      591.16      648.68     27.80 o 
  13  13   6       12.56       28.75     22.02 o 
  14  13   6      679.96      768.10     49.74 o 
  15  13   6       32.02       13.14     50.07 o 
 -13  14   6       35.23       68.99     42.73 o 
 -12  14   6      371.44      406.92     42.51 o 
 -11  14   6      890.36      887.35     37.04 o 
 -10  14   6      825.27      838.67     33.90 o 
  -9  14   6      977.30      906.08     39.54 o 
  -8  14   6       13.96       -3.16     17.69 o 
  -7  14   6     2738.29     2826.32     56.75 o 
  -6  14   6      271.29      288.19     19.26 o 
  -5  14   6     4827.23     4967.17     88.98 o 
  -4  14   6      183.44      208.94     17.29 o 
  -3  14   6     1413.72     1427.30     34.41 o 
  -2  14   6     1366.03     1387.80     29.80 o 
  -1  14   6     1197.34     1129.05     26.05 o 
   0  14   6      182.93      196.67     12.69 o 
   1  14   6       26.02       15.34     11.15 o 
   2  14   6      309.03      292.51     13.85 o 
   3  14   6      276.66      262.78     16.09 o 
   4  14   6     2701.75     2766.39     47.89 o 
   5  14   6        3.55        9.06     13.65 o 
   6  14   6      146.79      153.60     15.44 o 
   7  14   6      705.88      663.83     22.86 o 
   8  14   6      104.74      137.47     17.27 o 
   9  14   6      447.90      419.48     22.27 o 
  10  14   6      119.77      117.50     23.33 o 
  11  14   6     1851.26     1840.79     52.68 o 
  12  14   6      139.85      136.11     23.15 o 
  13  14   6      226.35      250.60     24.75 o 
  14  14   6       25.80       56.61     42.84 o 
  15  14   6      712.30      775.52     97.70 o 
 -13  15   6      276.13      282.42     50.52 o 
 -12  15   6       17.26       17.58     43.18 o 
 -11  15   6       43.22       79.92     29.58 o 
 -10  15   6      983.75      992.59     47.07 o 
  -9  15   6      500.24      484.42     67.43 o 
  -8  15   6      577.47      648.84     29.00 o 
  -7  15   6      989.53      962.73     31.83 o 
  -6  15   6      173.13      181.55     18.66 o 
  -5  15   6      449.34      476.39     22.29 o 
  -4  15   6        6.32       20.78     16.31 o 
  -3  15   6        2.34        4.21     15.39 o 
  -2  15   6       36.28       36.98     13.55 o 
  -1  15   6     1450.34     1384.97     33.73 o 
   0  15   6        1.21       -2.22     12.31 o 
   1  15   6       11.33       22.11     11.77 o 
   2  15   6      625.88      607.17     18.07 o 
   3  15   6       61.62       73.91     14.88 o 
   4  15   6      432.02      383.17     18.39 o 
   5  15   6      399.20      365.73     20.46 o 
   6  15   6      774.89      797.20     27.73 o 
   7  15   6      336.91      351.75     18.49 o 
   8  15   6       45.60       46.58     18.98 o 
   9  15   6       22.41        5.53     19.41 o 
  10  15   6      224.05      220.14     27.18 o 
  11  15   6        1.16       15.01     24.69 o 
  12  15   6      125.94      148.49     27.49 o 
  13  15   6      154.58       94.46     38.07 o 
  14  15   6      470.06      461.56     60.53 o 
 -14  16   6      246.82      364.54     54.97 o 
 -13  16   6      319.44      303.34     51.41 o 
 -12  16   6       56.88       24.26     45.18 o 
 -11  16   6       18.72       33.16     44.07 o 
 -10  16   6       36.54       18.99     28.33 o 
  -9  16   6     1115.29     1238.91     83.12 o 
  -8  16   6     1979.56     2179.31     76.00 o 
  -7  16   6      939.36      947.00     85.35 o 
  -6  16   6       26.66       12.33     28.78 o 
  -5  16   6     2901.99     2796.83     66.73 o 
  -4  16   6     2320.62     2261.31     72.19 o 
  -3  16   6     3059.21     2965.04     58.99 o 
  -2  16   6     1343.06     1382.38     52.36 o 
  -1  16   6      765.55      796.21     24.10 o 
   0  16   6     1724.50     1700.32     35.54 o 
   1  16   6      302.55      258.43     25.08 o 
   2  16   6     2118.32     2122.83     37.36 o 
   3  16   6      379.64      357.31     18.61 o 
   4  16   6     2260.52     2189.98     47.05 o 
   5  16   6      108.41      144.85     21.80 o 
   6  16   6     1749.36     1737.15     48.76 o 
   7  16   6      117.68      104.35     22.56 o 
   8  16   6      769.88      811.72     51.49 o 
   9  16   6      409.54      386.96     27.30 o 
  10  16   6       39.21       32.54     25.60 o 
  11  16   6      321.49      340.81     34.34 o 
  12  16   6        0.89       -8.65     30.69 o 
  13  16   6      627.62      558.86     45.24 o 
 -13  17   6     1316.63     1296.59     83.01 o 
 -12  17   6      318.51      248.81     49.85 o 
 -11  17   6      394.54      370.33     48.74 o 
 -10  17   6      190.86      160.91     47.85 o 
  -9  17   6      321.87      271.07     48.96 o 
  -8  17   6        5.33       -4.80     26.72 o 
  -7  17   6     1209.22     1269.86     51.38 o 
  -6  17   6        0.58       15.22     28.31 o 
  -5  17   6      791.77      710.54     51.41 o 
  -4  17   6      288.78      297.89     26.67 o 
  -3  17   6       21.04       43.65     21.50 o 
  -2  17   6      208.45      252.27     24.78 o 
  -1  17   6       72.85       79.35     18.43 o 
   0  17   6       22.88       53.90     22.07 o 
   1  17   6       64.11       56.54     17.70 o 
   2  17   6      976.82      964.40     27.94 o 
   3  17   6        3.96       -7.74     16.12 o 
   4  17   6       56.19       53.72     18.97 o 
   5  17   6      182.60      218.88     25.11 o 
   6  17   6      200.43      223.49     25.38 o 
   7  17   6      195.93      197.20     26.39 o 
   8  17   6        0.12       24.62     24.31 o 
   9  17   6      188.22      161.51     27.16 o 
  10  17   6      123.86      156.63     28.54 o 
  11  17   6        0.65       39.25     26.86 o 
  12  17   6        0.51       12.48     34.91 o 
 -12  18   6       29.77       62.09     50.52 o 
 -11  18   6      194.66      177.15     51.41 o 
 -10  18   6       45.09       64.32     43.40 o 
  -9  18   6      175.48      166.47     48.96 o 
  -8  18   6       20.15       24.48     46.96 o 
  -7  18   6       42.12       58.31     42.51 o 
  -6  18   6      375.15      407.56     36.13 o 
  -5  18   6      805.07      801.65     43.51 o 
  -4  18   6      735.09      691.86     41.17 o 
  -3  18   6      942.12     1014.66     46.97 o 
  -2  18   6     1378.44     1298.83     43.42 o 
  -1  18   6      877.61      890.20     31.89 o 
   0  18   6     4217.57     4227.55     79.76 o 
   1  18   6       14.65       11.71     18.33 o 
   2  18   6     2044.54     2151.19     96.37 o 
   3  18   6        9.58        8.94     28.44 o 
   4  18   6     2281.08     2259.40     71.55 o 
   5  18   6        4.67        1.78     30.85 o 
   6  18   6     2224.10     2306.85     72.78 o 
   7  18   6       11.30       48.49     37.83 o 
   8  18   6      395.48      433.79     83.35 o 
   9  18   6      288.70      275.52     47.96 o 
  10  18   6      608.52      571.64     41.90 o 
  11  18   6      209.31      262.09     37.80 o 
 -11  19   6      297.42      283.31     55.86 o 
 -10  19   6        3.06      -24.93     48.29 o 
  -9  19   6      209.82      152.89     52.74 o 
  -8  19   6       13.11       -4.67     48.07 o 
  -7  19   6      235.41      266.84     48.52 o 
  -6  19   6        9.71       13.58     42.73 o 
  -5  19   6      200.70      199.18     45.85 o 
  -4  19   6      316.86      357.64     47.85 o 
  -3  19   6       77.73      108.93     31.05 o 
  -2  19   6       91.11       69.19     28.39 o 
  -1  19   6      858.37      913.59     46.87 o 
   0  19   6      107.10      147.97     24.24 o 
   1  19   6       11.13      -12.55     23.82 o 
   2  19   6      409.38      401.59     35.70 o 
   3  19   6       27.25       97.08     33.49 o 
   4  19   6       24.33       22.26     30.00 o 
   5  19   6       20.87       20.85     33.56 o 
   6  19   6        5.07       37.14     34.06 o 
   7  19   6      143.92      186.84     44.62 o 
   8  19   6      133.54      163.14     36.40 o 
   9  19   6      130.35      116.08     44.40 o 
  10  19   6       26.76       44.07     34.19 o 
  -9  20   6      199.63      178.71     55.64 o 
  -8  20   6      185.13      234.79     54.30 o 
  -7  20   6      150.28      158.01     52.97 o 
  -6  20   6      256.06      285.31     55.86 o 
  -5  20   6       19.42      -77.00     47.40 o 
  -4  20   6      745.78      595.55     59.64 o 
  -3  20   6      148.94      125.74     44.73 o 
  -2  20   6     1146.68     1337.76     83.23 o 
  -1  20   6        2.54        7.79     45.40 o 
   0  20   6     1206.06     1034.64     70.10 o 
   1  20   6      122.38      146.90     37.61 o 
   2  20   6     3575.56     3676.83    188.72 o 
   3  20   6       28.37       44.00     34.49 o 
   4  20   6     5512.58     5654.72    342.40 o 
   5  20   6       94.41       66.16     36.00 o 
   6  20   6      929.06      968.83     49.78 o 
   7  20   6        5.68       57.87     34.80 o 
   8  20   6      723.98      752.96     45.45 o 
   9  20   6      132.08      107.01     36.15 o 
  -8  21   6      121.91      171.14     56.97 o 
  -7  21   6       85.06       28.26     53.41 o 
  -6  21   6      214.83      291.10     53.19 o 
  -5  21   6      351.98      316.02     58.09 o 
  -4  21   6       15.64       27.15     50.74 o 
  -3  21   6       49.13       85.91     50.74 o 
  -2  21   6      210.37      154.90     52.52 o 
  -1  21   6      299.20      300.89     56.08 o 
   0  21   6      170.50       73.89     44.96 o 
   1  21   6      524.24      502.60     41.03 o 
   2  21   6      155.84      157.96     36.10 o 
   3  21   6      835.54      818.14     86.91 o 
   4  21   6     1149.47     1198.18     55.89 o 
   5  21   6     1692.08     1718.50     77.67 o 
   6  21   6      128.06      110.62     36.36 o 
   7  21   6      288.41      289.00     41.49 o 
  -5  22   6       23.33       14.24     55.42 o 
  -4  22   6      210.36      147.33     57.64 o 
  -3  22   6      463.46      485.39     62.98 o 
  -2  22   6     1740.59     1855.64     96.14 o 
  -1  22   6        6.66      -14.47     52.08 o 
   0  22   6      960.61     1000.59     73.22 o 
   1  22   6        1.20      -11.35     50.30 o 
   2  22   6     1203.71     1340.88     64.35 o 
   3  22   6       29.18       49.72     93.69 o 
   4  22   6      622.00      660.84     47.53 o 
   5  22   6      197.62      226.99     46.62 o 
 -19   0   7       74.04      132.64     62.54 o 
 -17   0   7       66.34      152.45     52.74 o 
 -15   0   7      780.80      846.62     45.08 o 
 -13   0   7     3127.29     3260.27     94.10 o 
 -11   0   7      177.90      177.31     19.16 o 
  -9   0   7    14631.41    13934.13    340.28 o 
  -7   0   7     7003.42     7000.62    167.24 o 
  -5   0   7     8509.15     8617.05    170.08 o 
  -3   0   7     8050.77     8081.07    122.80 o 
  -1   0   7     4418.61     4315.15     98.34 o 
   1   0   7     4032.67     4323.90     72.13 o 
   3   0   7      359.92      388.23     11.53 o 
   5   0   7      149.15      119.10     10.85 o 
   7   0   7    11158.66    10935.06    205.83 o 
   9   0   7     4333.56     4082.91     82.99 o 
  11   0   7     3085.09     2955.37     65.48 o 
  13   0   7     5704.87     5412.54    110.02 o 
  15   0   7     3392.52     3196.14     87.93 o 
  17   0   7     1503.26     1548.84     60.69 o 
  19   0   7      659.88      731.58     44.01 o 
 -19   1   7        5.55       36.43     38.78 o 
 -18   1   7        2.49      -44.02     36.04 o 
 -17   1   7      351.06      371.40     71.77 o 
 -16   1   7      643.90      621.23     33.90 o 
 -15   1   7       86.24       84.40     27.58 o 
 -14   1   7      259.12      310.19     22.93 o 
 -13   1   7     2329.49     2373.06     57.78 o 
 -12   1   7     1527.37     1468.88     44.99 o 
 -11   1   7     6322.51     6305.85    111.21 o 
 -10   1   7      750.51      750.52     21.99 o 
  -9   1   7     5726.82     5540.17    144.63 o 
  -8   1   7      276.94      271.17     12.18 o 
  -7   1   7     4484.00     4535.82     69.21 o 
  -6   1   7      125.58      175.75     12.91 o 
  -5   1   7     8687.57     9068.26    132.29 o 
  -4   1   7      589.68      615.74     13.31 o 
  -3   1   7     1442.00     1458.90     24.84 o 
  -2   1   7      145.48      142.96      4.26 o 
  -1   1   7      568.88      520.54      9.12 o 
   0   1   7     2458.50     2408.20     56.07 o 
   1   1   7      530.39      566.54     12.04 o 
   2   1   7     2801.19     2990.89     36.25 o 
   3   1   7      680.23      722.60     10.63 o 
   4   1   7       17.29       14.37      4.69 o 
   5   1   7      736.39      738.12     14.60 o 
   6   1   7      107.22       98.16      8.35 o 
   7   1   7     1293.79     1271.53     23.08 o 
   8   1   7        1.69       20.89      8.99 o 
   9   1   7      206.89      191.31     11.67 o 
  10   1   7       22.47       27.21     10.67 o 
  11   1   7      102.71      108.91     12.44 o 
  12   1   7      844.31      842.89     22.97 o 
  13   1   7     1578.48     1480.53     29.97 o 
  14   1   7       59.35       52.14     18.34 o 
  15   1   7      158.20      147.80     20.81 o 
  16   1   7       55.36       62.44     22.05 o 
  17   1   7      199.69      157.15     23.20 o 
  18   1   7      268.71      301.85     26.27 o 
  19   1   7        6.87       10.36     23.94 o 
 -19   2   7        6.58      101.71     44.46 o 
 -18   2   7        1.98       33.08     37.22 o 
 -17   2   7      457.85      530.66     69.88 o 
 -16   2   7       98.09       57.80     26.15 o 
 -15   2   7      412.14      419.60     33.92 o 
 -14   2   7        3.86       40.40     22.48 o 
 -13   2   7     1036.39      960.93     49.84 o 
 -12   2   7      121.58      121.75     19.12 o 
 -11   2   7      663.34      661.63     24.68 o 
 -10   2   7      829.93      835.80     26.92 o 
  -9   2   7     5088.65     4968.30     78.96 o 
  -8   2   7      496.48      521.67     16.14 o 
  -7   2   7     5026.57     4869.56     68.08 o 
  -6   2   7      598.30      578.65     13.33 o 
  -5   2   7     7807.00     7830.67    105.73 o 
  -4   2   7      516.89      482.90     11.79 o 
  -3   2   7     4205.69     4276.35     55.75 o 
  -2   2   7     1769.63     1883.16     22.25 o 
  -1   2   7     4327.55     4511.86     53.50 o 
   0   2   7      510.20      532.17      9.17 o 
   1   2   7       44.92       41.40      4.22 o 
   2   2   7     2194.01     2265.15     25.40 o 
   3   2   7        0.53        3.34      4.78 o 
   4   2   7     1598.52     1566.38     21.20 o 
   5   2   7      971.55      962.67     15.16 o 
   6   2   7      388.58      364.56     10.33 o 
   7   2   7     2885.07     2613.34     39.22 o 
   8   2   7      350.38      348.62     12.37 o 
   9   2   7     4248.30     4076.57     58.68 o 
  10   2   7     1145.35     1106.86     23.46 o 
  11   2   7     4094.86     3865.99     57.24 o 
  12   2   7      514.55      491.21     17.21 o 
  13   2   7     1029.98      988.51     24.95 o 
  14   2   7       37.29       62.81     16.69 o 
  15   2   7      917.21      975.77     34.34 o 
  16   2   7       29.59       71.20     29.17 o 
  17   2   7      447.93      463.73     26.98 o 
  18   2   7        1.87       -9.54     21.79 o 
 -19   3   7        4.72       -4.72     40.91 o 
 -18   3   7        1.95      -28.30     38.53 o 
 -17   3   7        0.87       27.86     35.25 o 
 -16   3   7       52.21       27.15     28.47 o 
 -15   3   7      429.57      429.76     31.05 o 
 -14   3   7        5.90       25.99     16.73 o 
 -13   3   7       15.02       37.94     15.56 o 
 -12   3   7      156.07      169.26     15.94 o 
 -11   3   7     4611.27     4251.01     70.28 o 
 -10   3   7      135.70      139.41     15.90 o 
  -9   3   7     7537.29     7413.45    127.29 o 
  -8   3   7     1553.98     1590.64     26.97 o 
  -7   3   7     4279.42     4320.43     57.03 o 
  -6   3   7     2882.65     2927.74     39.37 o 
  -5   3   7     1957.18     1945.55     25.52 o 
  -4   3   7      377.85      299.33      8.56 o 
  -3   3   7     4019.79     4201.21     47.36 o 
  -2   3   7     2315.18     2374.79     26.29 o 
  -1   3   7     2398.68     2531.01     27.70 o 
   0   3   7     6400.37     6799.23     74.01 o 
   1   3   7     6135.85     6228.28     72.53 o 
   2   3   7      912.70      894.08     12.16 o 
   3   3   7     6253.00     6378.66     73.74 o 
   4   3   7     2483.13     2505.83     33.92 o 
   5   3   7     1109.13     1140.94     17.24 o 
   6   3   7      240.87      221.55     10.07 o 
   7   3   7      185.39      165.53      9.32 o 
   8   3   7      321.43      291.30     12.03 o 
   9   3   7       46.77       54.67      9.84 o 
  10   3   7      584.60      583.32     17.12 o 
  11   3   7        3.09        9.22     11.92 o 
  12   3   7     2632.33     2480.28     40.99 o 
  13   3   7      127.76      139.68     14.55 o 
  14   3   7      348.81      322.76     19.52 o 
  15   3   7      103.78      111.14     21.23 o 
  16   3   7     1159.87     1199.38     37.18 o 
  17   3   7       49.59       70.84     23.22 o 
  18   3   7      418.53      476.41     29.75 o 
 -19   4   7      118.16      166.45     42.68 o 
 -18   4   7      100.11      158.78    123.52 o 
 -17   4   7      972.94      958.71     54.03 o 
 -16   4   7      180.19      168.12     28.37 o 
 -15   4   7     1002.22     1017.38     36.10 o 
 -14   4   7      654.74      623.18     23.90 o 
 -13   4   7      144.57      180.90     17.85 o 
 -12   4   7      825.81      739.32     23.36 o 
 -11   4   7     4703.26     4282.65     93.46 o 
 -10   4   7      287.07      276.63     15.06 o 
  -9   4   7     1793.61     1855.78     31.60 o 
  -8   4   7     3291.52     3346.38     49.16 o 
  -7   4   7     4284.07     4334.36     56.71 o 
  -6   4   7      944.24     1025.04     17.48 o 
  -5   4   7     1390.06     1422.22     19.94 o 
  -4   4   7     9088.52     9827.44    108.63 o 
  -3   4   7     2024.07     2070.46     23.40 o 
  -2   4   7       18.03       34.95      3.84 o 
  -1   4   7      375.28      359.37      6.84 o 
   0   4   7      295.72      289.86      8.53 o 
   1   4   7       48.22       42.48      4.31 o 
   2   4   7     1538.39     1450.65     17.50 o 
   3   4   7      456.68      446.14      9.18 o 
   4   4   7     7343.44     7226.52     84.38 o 
   5   4   7       43.44       53.55      7.03 o 
   6   4   7     7415.13     7338.94     99.29 o 
   7   4   7     2760.28     2646.18     37.27 o 
   8   4   7      662.33      646.39     17.52 o 
   9   4   7     2414.44     2297.30     36.72 o 
  10   4   7       61.90       63.25     11.78 o 
  11   4   7     3851.30     3789.36     56.88 o 
  12   4   7     4300.67     4250.04     63.03 o 
  13   4   7      519.44      539.40     18.62 o 
  14   4   7       13.63        2.20     16.34 o 
  15   4   7     1083.45     1052.93     35.21 o 
  16   4   7      198.85      200.70     23.23 o 
  17   4   7      346.01      337.27     26.34 o 
  18   4   7      357.50      411.33     33.40 o 
 -18   5   7       59.96       47.57     41.08 o 
 -17   5   7      261.92      287.10     42.91 o 
 -16   5   7       37.03        1.43     40.39 o 
 -15   5   7       32.49       64.43     25.75 o 
 -14   5   7      596.09      592.96     23.76 o 
 -13   5   7       34.50       20.34     15.59 o 
 -12   5   7      261.40      219.17     16.64 o 
 -11   5   7      320.28      249.51     15.78 o 
 -10   5   7      329.92      360.06     17.41 o 
  -9   5   7     1253.38     1163.94     27.32 o 
  -8   5   7     2120.50     2112.40     34.13 o 
  -7   5   7     1935.33     1879.09     30.49 o 
  -6   5   7     3678.44     3555.92     56.24 o 
  -5   5   7     1419.43     1397.09     21.84 o 
  -4   5   7    27076.26    28740.56    352.34 o 
  -3   5   7    10997.73    11457.80    118.77 o 
  -2   5   7     1811.79     1714.90     20.06 o 
  -1   5   7     8581.92     8759.61     83.26 o 
   0   5   7     6697.20     6934.94     69.22 o 
   1   5   7    11908.95    12046.22    124.00 o 
   2   5   7       32.10       31.18      4.74 o 
   3   5   7     5772.91     5627.12     59.45 o 
   4   5   7     1413.77     1458.61     18.73 o 
   5   5   7     6048.16     5925.15     70.36 o 
   6   5   7     1116.66     1152.95     21.76 o 
   7   5   7     2964.31     2888.99     43.28 o 
   8   5   7      524.97      521.19     14.39 o 
   9   5   7     1315.13     1271.09     25.50 o 
  10   5   7       46.04       52.22     11.43 o 
  11   5   7     2692.59     2680.66     43.55 o 
  12   5   7     4120.78     4030.84     60.43 o 
  13   5   7        2.81        5.88     13.73 o 
  14   5   7      392.06      397.87     24.67 o 
  15   5   7       81.84       65.05     28.72 o 
  16   5   7      140.43      151.42     26.82 o 
  17   5   7       21.31       33.39     26.72 o 
  18   5   7      279.13      207.63     39.26 o 
 -18   6   7      248.29      336.62     43.60 o 
 -17   6   7       18.91       60.04     63.43 o 
 -16   6   7      163.17      139.68     87.57 o 
 -15   6   7     1901.57     1946.96     56.41 o 
 -14   6   7      305.72      292.04     24.46 o 
 -13   6   7     1318.99     1305.90     33.13 o 
 -12   6   7      181.69      200.54     16.34 o 
 -11   6   7      276.18      327.14     20.03 o 
 -10   6   7      838.02      823.63     26.14 o 
  -9   6   7     1668.83     1500.07     34.74 o 
  -8   6   7      279.64      274.49     12.14 o 
  -7   6   7      571.93      578.86     17.15 o 
  -6   6   7        7.49       20.11      8.31 o 
  -5   6   7       56.16       55.10      7.93 o 
  -4   6   7      944.09     1159.05     19.03 o 
  -3   6   7       32.76       19.74      5.36 o 
  -2   6   7     2372.34     2512.29     28.07 o 
  -1   6   7      606.84      657.70      9.89 o 
   0   6   7      613.27      532.02      8.93 o 
   1   6   7     1724.62     1737.78     20.55 o 
   2   6   7     8860.78     9339.05     96.58 o 
   3   6   7       38.24       47.52      5.21 o 
   4   6   7     2254.04     2202.84     27.40 o 
   5   6   7      242.04      281.30      9.07 o 
   6   6   7     2353.75     2226.06     29.95 o 
   7   6   7      805.66      764.93     17.08 o 
   8   6   7      865.19      851.17     18.65 o 
   9   6   7      639.09      606.83     17.73 o 
  10   6   7      471.77      490.53     16.32 o 
  11   6   7      331.28      348.85     15.62 o 
  12   6   7      619.89      564.19     18.55 o 
  13   6   7      787.72      769.65     26.88 o 
  14   6   7       67.48       74.32     42.75 o 
  15   6   7      490.08      563.36     48.33 o 
  16   6   7       39.31       22.69     25.68 o 
  17   6   7      134.65      172.86     28.61 o 
  18   6   7      260.94      310.96     38.80 o 
 -18   7   7      386.32      429.16     45.07 o 
 -17   7   7      652.01      700.20     64.21 o 
 -16   7   7       22.52       -9.01     36.39 o 
 -15   7   7      344.38      320.50     29.79 o 
 -14   7   7      222.74      207.02     26.54 o 
 -13   7   7       23.77        3.81     16.19 o 
 -12   7   7      383.44      392.80     19.35 o 
 -11   7   7      120.04      108.73     15.47 o 
 -10   7   7     2148.85     1957.59     50.46 o 
  -9   7   7      320.76      312.90     15.54 o 
  -8   7   7     1391.03     1404.99     28.66 o 
  -7   7   7      643.07      688.15     17.63 o 
  -6   7   7     4042.37     3985.07     56.96 o 
  -5   7   7     3044.70     3006.56     44.04 o 
  -4   7   7     2937.48     2793.40     41.06 o 
  -3   7   7     7197.27     7126.11     83.42 o 
  -2   7   7     2786.95     2845.37     38.54 o 
  -1   7   7    11930.60    12313.98    128.39 o 
   0   7   7     8750.97     8726.14     96.65 o 
   1   7   7    13911.17    13537.34    158.64 o 
   2   7   7     8821.79     8958.12    103.87 o 
   3   7   7    14736.55    14807.66    169.56 o 
   4   7   7        3.93        4.32      7.65 o 
   5   7   7     4565.67     4278.21     56.02 o 
   6   7   7      268.87      256.06     10.83 o 
   7   7   7     3248.46     3053.24     46.25 o 
   8   7   7      760.98      700.37     19.14 o 
   9   7   7     4015.41     3901.69     53.75 o 
  10   7   7      601.08      598.59     18.39 o 
  11   7   7      581.10      544.01     18.98 o 
  12   7   7       57.95       59.87     15.14 o 
  13   7   7        6.86        9.41     16.24 o 
  14   7   7      203.56      193.09     22.09 o 
  15   7   7        0.24      -14.98     19.85 o 
  16   7   7      127.56      128.74     22.63 o 
  17   7   7      284.70      322.31     25.78 o 
  18   7   7      285.74      243.55     40.36 o 
 -18   8   7      331.95      431.54     45.70 o 
 -17   8   7     2439.95     2551.16     85.97 o 
 -16   8   7        3.08       50.87     36.43 o 
 -15   8   7      297.55      266.89     27.91 o 
 -14   8   7       70.58       95.59     24.84 o 
 -13   8   7      356.31      366.47     20.25 o 
 -12   8   7      458.77      393.98     19.65 o 
 -11   8   7     1518.21     1372.12     28.91 o 
 -10   8   7      347.27      348.19     15.04 o 
  -9   8   7       10.90        5.82     10.52 o 
  -8   8   7      690.33      703.52     18.70 o 
  -7   8   7     1654.37     1512.40     27.03 o 
  -6   8   7      546.60      544.26     15.63 o 
  -5   8   7      251.95      260.28     10.73 o 
  -4   8   7      764.92      772.23     17.04 o 
  -3   8   7     1088.39     1104.16     20.48 o 
  -2   8   7      262.71      236.30     10.31 o 
  -1   8   7      432.83      386.48     10.80 o 
   0   8   7     2350.61     2543.84     37.87 o 
   1   8   7     2008.53     1926.66     27.89 o 
   2   8   7       13.36       33.84      8.32 o 
   3   8   7     1773.00     1849.56     27.80 o 
   4   8   7      777.75      752.95     16.64 o 
   5   8   7     1313.71     1289.95     22.55 o 
   6   8   7      563.46      605.99     20.37 o 
   7   8   7      279.82      278.34     13.25 o 
   8   8   7      416.53      389.37     17.39 o 
   9   8   7     1240.83     1230.81     24.03 o 
  10   8   7      911.07      877.82     23.38 o 
  11   8   7        2.34        5.52     13.32 o 
  12   8   7        5.62       24.98     13.73 o 
  13   8   7      259.46      262.86     18.43 o 
  14   8   7        0.17       11.54     23.10 o 
  15   8   7        3.87       32.14     20.96 o 
  16   8   7       20.10       25.16     22.49 o 
  17   8   7       73.20       97.14     33.25 o 
 -17   9   7      359.32      412.46     44.01 o 
 -16   9   7        8.67       53.35     36.82 o 
 -15   9   7        4.69       -2.76     32.03 o 
 -14   9   7      148.98      146.95     24.74 o 
 -13   9   7        6.37       -3.34     23.12 o 
 -12   9   7      338.90      336.65     19.35 o 
 -11   9   7       10.38       -1.38     13.41 o 
 -10   9   7      506.34      504.14     28.84 o 
  -9   9   7      143.74      112.84     12.89 o 
  -8   9   7      854.43      811.95     20.95 o 
  -7   9   7      359.89      333.04     13.68 o 
  -6   9   7      719.36      712.47     18.26 o 
  -5   9   7     3537.07     3532.26     57.21 o 
  -4   9   7      180.77      166.40     14.36 o 
  -3   9   7     4191.15     4136.77     64.07 o 
  -2   9   7     4459.39     4587.76     70.30 o 
  -1   9   7     4850.20     4754.41     72.62 o 
   0   9   7      213.58      209.39      9.30 o 
   1   9   7     6259.41     5824.88     74.33 o 
   2   9   7       12.81       16.27      7.65 o 
   3   9   7    14086.98    13539.50    165.11 o 
   4   9   7      416.96      451.01     13.65 o 
   5   9   7    15729.78    14934.71    182.32 o 
   6   9   7      474.17      533.20     17.15 o 
   7   9   7     6598.32     6492.41     90.00 o 
   8   9   7        4.50       -1.84     12.59 o 
   9   9   7     2589.35     2523.22     38.17 o 
  10   9   7      352.71      339.75     19.11 o 
  11   9   7      790.47      767.82     30.16 o 
  12   9   7      100.91      109.27     16.75 o 
  13   9   7      538.64      552.37     23.36 o 
  14   9   7      227.38      216.48     22.54 o 
  15   9   7       39.66       50.47     22.54 o 
  16   9   7       27.82       45.71     23.09 o 
  17   9   7        0.94       31.52     36.90 o 
 -17  10   7       60.06      107.68     38.40 o 
 -16  10   7        2.62       54.82     36.59 o 
 -15  10   7     1312.31     1261.45     57.76 o 
 -14  10   7        3.92       12.24     28.01 o 
 -13  10   7      481.11      467.59     28.78 o 
 -12  10   7       17.02       -5.41     17.44 o 
 -11  10   7      205.67      217.71     28.85 o 
 -10  10   7        3.19        9.67     12.71 o 
  -9  10   7      693.96      597.73     18.38 o 
  -8  10   7      182.74      180.10     14.24 o 
  -7  10   7        7.02       24.59     12.02 o 
  -6  10   7      313.81      342.71     17.40 o 
  -5  10   7     2558.03     2661.78     51.43 o 
  -4  10   7      152.46      144.30     13.01 o 
  -3  10   7       80.54       80.37     11.68 o 
  -2  10   7      331.20      333.25     13.14 o 
  -1  10   7      863.61      813.73     19.70 o 
   0  10   7     1167.19     1150.81     53.17 o 
   1  10   7     1487.16     1439.80     24.89 o 
   2  10   7      137.03      122.66     10.90 o 
   3  10   7      268.23      277.11     11.29 o 
   4  10   7      405.57      376.83     12.25 o 
   5  10   7       90.36       93.31     10.45 o 
   6  10   7      913.46      910.35     21.80 o 
   7  10   7      473.95      468.39     16.37 o 
   8  10   7      228.54      235.44     14.49 o 
   9  10   7       13.39       30.27     13.29 o 
  10  10   7      116.68      131.65     13.28 o 
  11  10   7        0.88       24.53     14.66 o 
  12  10   7      149.78      142.53     19.24 o 
  13  10   7       12.16       43.85     20.85 o 
  14  10   7        3.49        6.94     21.74 o 
  15  10   7        7.88       25.65     26.20 o 
  16  10   7       55.74       83.98     33.68 o 
  17  10   7       29.79       40.35     38.60 o 
 -17  11   7       44.49      139.09     52.08 o 
 -16  11   7      231.73      173.59     52.08 o 
 -15  11   7      257.81      267.28     51.63 o 
 -14  11   7       17.17      -26.04     44.29 o 
 -13  11   7        9.70       20.74     27.40 o 
 -12  11   7       33.39       55.56     21.31 o 
 -11  11   7      173.23      187.46     22.31 o 
 -10  11   7        5.93        5.74     16.91 o 
  -9  11   7      286.83      264.76     19.18 o 
  -8  11   7        0.30        5.66     15.56 o 
  -7  11   7       42.85       14.28     14.98 o 
  -6  11   7       61.03       60.59     14.20 o 
  -5  11   7     2750.48     2681.27     52.30 o 
  -4  11   7      117.12      120.90     13.39 o 
  -3  11   7    11609.25    11545.15    192.06 o 
  -2  11   7      162.08      151.16     11.76 o 
  -1  11   7     2604.78     2525.98     42.89 o 
   0  11   7      458.60      448.58     17.03 o 
   1  11   7     6274.66     5998.47     82.95 o 
   2  11   7      120.26      101.90      9.62 o 
   3  11   7     9656.74     9429.15    127.13 o 
   4  11   7      138.42      137.65     10.68 o 
   5  11   7     2681.19     2547.42     37.73 o 
   6  11   7      875.38      821.63     21.56 o 
   7  11   7     5218.31     5073.39     72.77 o 
   8  11   7      881.43      870.06     22.97 o 
   9  11   7     3294.76     3262.22     51.28 o 
  10  11   7      323.26      329.44     15.93 o 
  11  11   7     2377.42     2378.96     42.00 o 
  12  11   7        8.55       10.85     28.17 o 
  13  11   7      216.61      247.44     37.39 o 
  14  11   7       41.40       75.27     21.61 o 
  15  11   7        4.89      -24.51     23.50 o 
  16  11   7       31.96       48.75     36.13 o 
 -16  12   7       23.69       31.16     48.96 o 
 -15  12   7     1130.06     1111.87     79.01 o 
 -14  12   7       24.60      116.17     41.84 o 
 -13  12   7      283.41      364.10     48.74 o 
 -12  12   7        8.53       -3.58     22.02 o 
 -11  12   7      356.02      362.50     25.49 o 
 -10  12   7      300.14      311.20     21.29 o 
  -9  12   7      463.71      451.37     24.91 o 
  -8  12   7       58.23       69.98     16.28 o 
  -7  12   7      144.77      139.34     16.52 o 
  -6  12   7       49.48       53.25     15.55 o 
  -5  12   7        5.62       -2.08     14.00 o 
  -4  12   7     1577.67     1526.90     35.12 o 
  -3  12   7     1176.99     1193.54     30.35 o 
  -2  12   7     3882.91     3744.58     60.18 o 
  -1  12   7      647.66      622.38     19.04 o 
   0  12   7     1070.80     1081.02     25.11 o 
   1  12   7     2409.35     2356.84     37.94 o 
   2  12   7     1294.87     1236.38     25.83 o 
   3  12   7       14.43       20.83     11.21 o 
   4  12   7      301.02      286.60     13.87 o 
   5  12   7     1725.88     1695.58     31.22 o 
   6  12   7     4354.64     4298.55     63.12 o 
   7  12   7      618.46      613.22     19.07 o 
   8  12   7     1059.19     1040.09     25.55 o 
   9  12   7       15.20       11.22     14.61 o 
  10  12   7      938.36      978.55     24.12 o 
  11  12   7       62.36       45.38     19.94 o 
  12  12   7      135.69      117.66     22.23 o 
  13  12   7       33.85       50.91     21.19 o 
  14  12   7        5.85       -6.68     23.15 o 
  15  12   7       64.00      144.40     35.74 o 
  16  12   7       49.21       -8.90     36.03 o 
 -15  13   7        3.84      -59.64     45.85 o 
 -14  13   7      286.06      271.96     50.07 o 
 -13  13   7       24.69       56.53     43.84 o 
 -12  13   7      379.12      356.22     26.80 o 
 -11  13   7        2.43       -9.19     21.50 o 
 -10  13   7        0.10       -3.98     21.07 o 
  -9  13   7       34.68       57.36     19.34 o 
  -8  13   7      886.93      862.16     44.10 o 
  -7  13   7      460.93      432.05     21.16 o 
  -6  13   7     1368.77     1345.73     40.44 o 
  -5  13   7     2450.66     2337.60     47.87 o 
  -4  13   7     2271.03     2296.14     47.14 o 
  -3  13   7     2055.46     2053.15     42.88 o 
  -2  13   7     1789.42     1685.05     32.86 o 
  -1  13   7     4851.97     4592.82     72.43 o 
   0  13   7     1202.76     1115.32     25.74 o 
   1  13   7     4154.11     4089.31     59.57 o 
   2  13   7      208.81      215.03     12.67 o 
   3  13   7     3974.96     3651.13     59.55 o 
   4  13   7     1429.81     1433.51     31.57 o 
   5  13   7     8221.55     8242.64    113.27 o 
   6  13   7      982.32      865.95     25.45 o 
   7  13   7     1554.66     1561.57     31.17 o 
   8  13   7       26.87       40.26     14.43 o 
   9  13   7      623.24      622.29     20.54 o 
  10  13   7        9.23        6.86     13.82 o 
  11  13   7      569.86      603.29     27.30 o 
  12  13   7      250.47      246.55     24.29 o 
  13  13   7      102.25      107.41     23.09 o 
  14  13   7       63.71       75.31     27.11 o 
  15  13   7      143.90      167.25     40.54 o 
 -13  14   7       13.56       91.02     45.40 o 
 -12  14   7      521.04      537.57     37.36 o 
 -11  14   7      651.30      764.90     47.95 o 
 -10  14   7        6.95       30.89     20.87 o 
  -9  14   7      824.16      822.07     33.28 o 
  -8  14   7        6.67       -1.10     19.89 o 
  -7  14   7        5.02       26.49     17.68 o 
  -6  14   7       94.47       63.96     16.79 o 
  -5  14   7       20.68       23.63     20.11 o 
  -4  14   7      557.96      583.82     22.83 o 
  -3  14   7      377.60      336.03     25.85 o 
  -2  14   7     2645.98     2511.11     50.21 o 
  -1  14   7      838.36      789.02     22.48 o 
   0  14   7     1647.61     1614.24     29.82 o 
   1  14   7       30.67       12.23     11.97 o 
   2  14   7     1462.68     1480.07     28.99 o 
   3  14   7     3871.24     3677.34     60.44 o 
   4  14   7     8598.79     8449.50    125.94 o 
   5  14   7      774.83      744.34     24.07 o 
   6  14   7     1968.77     1882.64     56.93 o 
   7  14   7      699.63      667.33     22.47 o 
   8  14   7     1886.69     1952.03     39.65 o 
   9  14   7       13.28       34.66     17.36 o 
  10  14   7      212.87      227.50     23.45 o 
  11  14   7      739.96      752.64     29.02 o 
  12  14   7      178.67      139.39     33.50 o 
  13  14   7       33.56       23.32     23.12 o 
  14  14   7       29.81       70.70     24.47 o 
 -13  15   7      496.20      468.47     52.30 o 
 -12  15   7        9.93       44.51     43.40 o 
 -11  15   7      545.61      438.43     50.30 o 
 -10  15   7        0.57       34.15     34.85 o 
  -9  15   7      963.60     1015.00     39.36 o 
  -8  15   7      296.12      331.58     30.85 o 
  -7  15   7      449.37      401.16     25.43 o 
  -6  15   7      432.11      438.02     22.72 o 
  -5  15   7      879.90      910.05     30.20 o 
  -4  15   7     1231.67     1200.06     32.88 o 
  -3  15   7     2081.94     2008.67     43.93 o 
  -2  15   7      279.46      295.12     18.43 o 
  -1  15   7      940.05     1007.65     24.51 o 
   0  15   7      911.88      903.63     27.19 o 
   1  15   7     1911.85     1859.23     33.70 o 
   2  15   7      203.79      209.19     14.45 o 
   3  15   7     2525.19     2488.56     55.62 o 
   4  15   7      114.26       95.41     16.54 o 
   5  15   7      779.60      726.17     26.32 o 
   6  15   7        5.70        3.63     18.52 o 
   7  15   7     1011.44     1053.58     34.09 o 
   8  15   7       76.86      106.87     23.94 o 
   9  15   7     1326.71     1356.18     45.08 o 
  10  15   7      880.86      882.76     42.83 o 
  11  15   7       20.13       16.29     26.39 o 
  12  15   7       62.69       68.37     26.87 o 
  13  15   7      168.35      192.47     29.95 o 
  14  15   7        4.11      -32.86     38.16 o 
 -13  16   7     2204.13     2420.03    110.61 o 
 -12  16   7        7.54       27.82     46.07 o 
 -11  16   7       45.26       49.18     44.73 o 
 -10  16   7      409.26      370.10     49.63 o 
  -9  16   7     1213.80     1148.81     73.00 o 
  -8  16   7      227.32      278.99     52.52 o 
  -7  16   7      767.57      778.59     39.15 o 
  -6  16   7      240.62      247.03     22.64 o 
  -5  16   7      289.93      326.40     21.50 o 
  -4  16   7      800.61      785.60     27.28 o 
  -3  16   7      542.08      552.61     23.56 o 
  -2  16   7      496.78      577.45     20.62 o 
  -1  16   7        5.56       -1.96     12.29 o 
   0  16   7     2346.95     2330.00     39.75 o 
   1  16   7      129.99      122.27     19.39 o 
   2  16   7     2960.52     2952.29     58.03 o 
   3  16   7       32.37       22.03     16.26 o 
   4  16   7     1926.82     1998.44     40.10 o 
   5  16   7      828.51      807.84     28.33 o 
   6  16   7     3419.32     3245.29     64.30 o 
   7  16   7     1172.56     1135.94     42.31 o 
   8  16   7     1698.80     1652.33     49.12 o 
   9  16   7     2695.38     2870.45     68.87 o 
  10  16   7     1225.22     1239.96     45.37 o 
  11  16   7      221.34      262.18     29.27 o 
  12  16   7      466.27      508.47     42.61 o 
  13  16   7      154.77      115.50     38.56 o 
 -12  17   7       10.23      -24.26     47.18 o 
 -11  17   7      195.78      134.42     48.29 o 
 -10  17   7       20.57        0.89     44.96 o 
  -9  17   7      356.43      290.65     45.62 o 
  -8  17   7       28.19       16.25     39.61 o 
  -7  17   7     1821.51     2007.68     66.47 o 
  -6  17   7        5.10       -0.51     25.58 o 
  -5  17   7      706.07      730.46     40.98 o 
  -4  17   7      194.65      182.84     26.81 o 
  -3  17   7      947.74      918.88     57.86 o 
  -2  17   7     1717.57     1653.22     48.51 o 
  -1  17   7      999.53      961.52     31.71 o 
   0  17   7       82.61       96.86     14.86 o 
   1  17   7       80.07       92.63     14.90 o 
   2  17   7     1115.98     1096.40     45.10 o 
   3  17   7       70.76       78.89     16.53 o 
   4  17   7      135.65      201.19     21.47 o 
   5  17   7        0.92       -1.92     18.24 o 
   6  17   7      343.26      288.21     26.88 o 
   7  17   7       16.38       30.01     33.77 o 
   8  17   7       33.58       42.16     25.06 o 
   9  17   7        7.51        8.11     46.13 o 
  10  17   7      121.55      159.56     28.04 o 
  11  17   7       51.80       67.46     28.40 o 
  12  17   7        0.52      -23.13     28.25 o 
 -11  18   7      218.30      218.77     51.85 o 
 -10  18   7      133.19      110.16     50.07 o 
  -9  18   7      313.40      358.53     53.64 o 
  -8  18   7       16.61       21.14     46.51 o 
  -7  18   7      881.47      796.96     58.75 o 
  -6  18   7      639.49      605.34     57.20 o 
  -5  18   7     2221.65     2053.04     96.59 o 
  -4  18   7     1037.96     1079.23     74.78 o 
  -3  18   7     1135.13     1120.07     48.46 o 
  -2  18   7     1450.24     1440.25     65.76 o 
  -1  18   7     1697.63     1674.60     59.64 o 
   0  18   7     1445.57     1608.53     48.31 o 
   1  18   7       40.52       98.52     21.52 o 
   2  18   7      995.83     1048.16     40.29 o 
   3  18   7       41.47       38.36     23.09 o 
   4  18   7      184.74      151.26     31.87 o 
   5  18   7      450.82      405.93     36.11 o 
   6  18   7     1265.84     1364.41     51.00 o 
   7  18   7     1692.57     1743.33     54.95 o 
   8  18   7     1077.51     1151.26     59.49 o 
   9  18   7      522.48      538.29     33.58 o 
  10  18   7      311.40      292.78     31.28 o 
  11  18   7      333.00      439.98     50.25 o 
 -10  19   7        2.70      -22.26     49.63 o 
  -9  19   7     1045.57      907.12     67.43 o 
  -8  19   7       11.50       42.06     49.85 o 
  -7  19   7      391.85      323.59     54.97 o 
  -6  19   7       34.43      -12.02     42.51 o 
  -5  19   7      430.09      338.06     48.74 o 
  -4  19   7      117.58      104.60     46.96 o 
  -3  19   7       14.42       20.03     46.07 o 
  -2  19   7        2.06        9.57     39.61 o 
  -1  19   7      109.64      175.82     43.18 o 
   0  19   7       42.17       11.35     40.28 o 
   1  19   7       33.08       44.69     32.91 o 
   2  19   7      186.80      225.75     33.77 o 
   3  19   7        3.13       13.01     31.48 o 
   4  19   7       36.09       59.17     34.05 o 
   5  19   7        1.49       -3.67     33.33 o 
   6  19   7      405.30      414.71     39.89 o 
   7  19   7      365.64      433.05     38.63 o 
   8  19   7       60.72       74.68     58.75 o 
   9  19   7      133.49      171.26     37.75 o 
  10  19   7       48.68       56.22     71.77 o 
  -9  20   7      522.59      561.94     58.53 o 
  -8  20   7      136.83      103.04     53.64 o 
  -7  20   7     1120.16     1118.99     75.45 o 
  -6  20   7      266.51      240.36     54.53 o 
  -5  20   7     1009.76      994.14     67.21 o 
  -4  20   7      234.07      226.11     52.97 o 
  -3  20   7      485.68      486.05     53.19 o 
  -2  20   7      278.79      219.21     46.51 o 
  -1  20   7      751.15      829.45     60.76 o 
   0  20   7      247.42      197.40     45.18 o 
   1  20   7      184.23      162.46     49.41 o 
   2  20   7      231.36      245.45     37.54 o 
   3  20   7       12.88       11.59     34.41 o 
   4  20   7     2537.08     2729.48    111.72 o 
   5  20   7      473.26      494.28     41.84 o 
   6  20   7       85.38       -1.43     35.74 o 
   7  20   7      484.90      470.22     63.65 o 
   8  20   7      284.50      306.75     41.41 o 
  -7  21   7      790.90      861.05     66.32 o 
  -6  21   7       10.68       20.03     52.97 o 
  -5  21   7      230.33      318.25     53.64 o 
  -4  21   7      234.71      180.27     54.97 o 
  -3  21   7      599.01      546.81     61.87 o 
  -2  21   7      147.56      157.79     53.19 o 
  -1  21   7      156.85      218.99     48.29 o 
   0  21   7       25.72       64.32     50.52 o 
   1  21   7        0.19       18.47     44.07 o 
   2  21   7       55.68       96.67     37.42 o 
   3  21   7        2.98      -17.72     36.41 o 
   4  21   7      206.23      166.22     38.97 o 
   5  21   7      321.36      392.51     42.72 o 
   6  21   7      205.83      247.13     43.06 o 
  -4  22   7       13.55       73.00     49.41 o 
  -3  22   7      649.91      608.01     61.42 o 
  -2  22   7       19.84      -27.15     51.63 o 
  -1  22   7       37.70      -11.80     52.08 o 
   0  22   7      238.70      245.03     56.97 o 
   1  22   7      214.20      243.03     57.20 o 
   2  22   7      132.53      149.33     54.08 o 
   3  22   7        1.34       29.79     53.30 o 
   4  22   7      338.56      333.96     43.04 o 
 -18   0   8        4.49       74.33     55.42 o 
 -16   0   8      119.54       86.95     32.08 o 
 -14   0   8        4.31        2.11     32.94 o 
 -12   0   8      399.67      388.20     30.49 o 
 -10   0   8     1121.42     1155.33     35.47 o 
  -8   0   8      121.28      132.39     13.96 o 
  -6   0   8     2215.32     2015.71     45.05 o 
  -4   0   8     8849.79     9199.12    150.47 o 
  -2   0   8    10571.83    11129.21    160.30 o 
   0   0   8     6479.10     6126.67    144.72 o 
   2   0   8    41409.06    43380.38    614.66 o 
   4   0   8    37547.20    37407.20    489.96 o 
   6   0   8     5190.71     4617.20     91.09 o 
   8   0   8    10101.87     9527.95    181.04 o 
  10   0   8     2177.76     2102.78     49.52 o 
  12   0   8     3736.37     3575.39     77.24 o 
  14   0   8      282.04      271.45     31.08 o 
  16   0   8       10.55        0.41     29.61 o 
  18   0   8       39.64       23.67     34.24 o 
 -19   1   8        8.04        0.25     71.33 o 
 -18   1   8      476.23      407.95     46.64 o 
 -17   1   8       21.94       63.31     41.94 o 
 -16   1   8      776.28      812.65     33.99 o 
 -15   1   8       63.12       59.41     21.03 o 
 -14   1   8     1496.88     1527.62     42.67 o 
 -13   1   8      264.86      305.19     21.41 o 
 -12   1   8     2138.85     2106.03     42.33 o 
 -11   1   8       45.03       44.22     16.28 o 
 -10   1   8     1833.28     1760.53     35.37 o 
  -9   1   8      230.28      221.46     13.61 o 
  -8   1   8       79.05       85.26     11.00 o 
  -7   1   8      139.05      163.00     10.73 o 
  -6   1   8      712.51      762.88     17.57 o 
  -5   1   8      306.66      361.86     12.22 o 
  -4   1   8       45.97       51.27      5.29 o 
  -3   1   8       33.11       50.55      4.00 o 
  -2   1   8      563.77      539.63      9.11 o 
  -1   1   8      980.07     1231.02     24.17 o 
   0   1   8     8343.06     8215.89    119.15 o 
   1   1   8    83925.11    88299.08   1059.39 o 
   2   1   8    12375.48    13061.82    132.52 o 
   3   1   8      397.38      541.42      9.47 o 
   4   1   8     1673.56     1694.92     20.39 o 
   5   1   8        7.46        7.04      5.59 o 
   6   1   8      531.75      449.53     13.55 o 
   7   1   8     1564.68     1589.45     27.32 o 
   8   1   8      907.52      894.10     20.29 o 
   9   1   8       16.83       33.70     10.54 o 
  10   1   8       87.43      103.79     12.19 o 
  11   1   8      538.53      542.57     17.37 o 
  12   1   8        5.67       -5.37     13.18 o 
  13   1   8       57.57       42.59     14.30 o 
  14   1   8        2.28       24.26     19.01 o 
  15   1   8       14.94        4.10     19.21 o 
  16   1   8       45.95       54.77     22.16 o 
  17   1   8        0.08      -39.85     21.91 o 
  18   1   8        2.46       14.79     23.81 o 
 -19   2   8      198.74      249.90     45.50 o 
 -18   2   8       10.68       -3.67     42.02 o 
 -17   2   8      125.32      124.88     42.60 o 
 -16   2   8      127.00      154.12     25.05 o 
 -15   2   8        3.57       16.44     18.77 o 
 -14   2   8       28.52       42.99     17.55 o 
 -13   2   8      662.33      662.82     35.86 o 
 -12   2   8        3.43       10.36     12.49 o 
 -11   2   8      306.73      282.20     21.22 o 
 -10   2   8      718.84      663.43     27.88 o 
  -9   2   8       30.06       11.11     11.73 o 
  -8   2   8       61.18       50.74      9.90 o 
  -7   2   8     1782.28     1801.77     51.05 o 
  -6   2   8     2598.15     2580.50     44.57 o 
  -5   2   8      361.72      326.19     10.14 o 
  -4   2   8     2798.07     2672.63     35.83 o 
  -3   2   8     1764.26     1747.07     19.99 o 
  -2   2   8     1600.53     1532.26     19.01 o 
  -1   2   8     4408.05     4612.78     58.47 o 
   0   2   8     7891.29     7643.13     83.11 o 
   1   2   8    11539.35    12582.63    180.87 o 
   2   2   8    11510.36    11278.31    115.31 o 
   3   2   8     8984.81     9474.59    102.19 o 
   4   2   8    12486.01    12146.62    138.58 o 
   5   2   8       39.42       22.66      6.03 o 
   6   2   8     7137.10     6783.45     86.11 o 
   7   2   8      365.87      359.65     12.14 o 
   8   2   8     4617.19     4409.34     62.70 o 
   9   2   8      609.46      630.69     18.10 o 
  10   2   8     1616.71     1557.72     28.85 o 
  11   2   8      383.47      370.09     15.74 o 
  12   2   8       95.44      125.63     13.90 o 
  13   2   8      157.91      176.32     15.72 o 
  14   2   8      162.89      170.46     20.43 o 
  15   2   8       35.63       46.79     20.69 o 
  16   2   8        0.60       -2.47     21.65 o 
  17   2   8       24.35       28.21     24.16 o 
  18   2   8       40.73       40.54     23.03 o 
 -18   3   8      984.92     1150.40     58.97 o 
 -17   3   8       83.65      130.02     42.12 o 
 -16   3   8     1356.31     1401.52     42.23 o 
 -15   3   8       37.16       58.64     20.26 o 
 -14   3   8     1134.16     1157.52     35.84 o 
 -13   3   8       61.77       46.79     16.58 o 
 -12   3   8     2043.54     1998.47     43.30 o 
 -11   3   8       13.32        2.04     13.24 o 
 -10   3   8       51.24       25.42     14.93 o 
  -9   3   8      107.45      123.24     12.80 o 
  -8   3   8        7.54       19.34     10.45 o 
  -7   3   8       16.55       23.38      8.65 o 
  -6   3   8      926.00     1046.14     19.11 o 
  -5   3   8       68.95       94.96      7.47 o 
  -4   3   8     1386.02     1412.22     19.83 o 
  -3   3   8     3601.85     3745.77     45.17 o 
  -2   3   8     1108.46     1174.55     17.76 o 
  -1   3   8     2880.21     3009.75     32.77 o 
   0   3   8     2429.98     2684.54     31.26 o 
   1   3   8      159.96      108.94      6.65 o 
   2   3   8     1993.55     1846.44     21.56 o 
   3   3   8     8080.03     8141.81     93.57 o 
   4   3   8      658.39      603.89     13.72 o 
   5   3   8     4320.55     4194.80     50.56 o 
   6   3   8      885.88      857.48     19.82 o 
   7   3   8      245.04      215.74     11.87 o 
   8   3   8      449.17      427.04     17.00 o 
   9   3   8      471.95      475.19     18.29 o 
  10   3   8       96.16      115.66     12.21 o 
  11   3   8       50.81       44.99     12.50 o 
  12   3   8      365.56      378.14     16.67 o 
  13   3   8        1.41      -13.30     13.94 o 
  14   3   8      149.72      131.54     19.54 o 
  15   3   8       24.24       59.56     20.67 o 
  16   3   8      285.90      309.40     24.40 o 
  17   3   8      105.32       88.80     23.79 o 
  18   3   8      162.78      204.38     26.27 o 
 -18   4   8      157.21      267.85     45.34 o 
 -17   4   8      538.33      541.61     49.74 o 
 -16   4   8        5.36      -43.40     37.56 o 
 -15   4   8       57.99       32.53     26.10 o 
 -14   4   8        0.60       -0.74     17.12 o 
 -13   4   8      122.19      123.25     17.32 o 
 -12   4   8      303.81      308.83     22.91 o 
 -11   4   8      367.70      397.41     17.96 o 
 -10   4   8        9.55       -1.78     12.60 o 
  -9   4   8      173.35      145.45     12.79 o 
  -8   4   8     1794.25     1751.22     29.72 o 
  -7   4   8     1658.80     1642.11     27.71 o 
  -6   4   8     5728.59     5822.09     80.06 o 
  -5   4   8     5569.19     5777.36     74.38 o 
  -4   4   8     6700.61     6854.52     76.75 o 
  -3   4   8     1902.64     1889.24     21.89 o 
  -2   4   8     2696.81     2539.25     33.07 o 
  -1   4   8     6021.95     6055.73     60.69 o 
   0   4   8    11226.47    11357.54    122.52 o 
   1   4   8     5050.28     5082.18     60.25 o 
   2   4   8    15333.67    15093.21    146.05 o 
   3   4   8     1571.40     1450.14     19.92 o 
   4   4   8     5092.52     5023.66     63.85 o 
   5   4   8      102.21      113.30      8.52 o 
   6   4   8    11696.31    11543.02    141.74 o 
   7   4   8      293.41      268.52     11.04 o 
   8   4   8     2397.85     2331.84     36.96 o 
   9   4   8     1382.12     1393.85     26.65 o 
  10   4   8     1914.28     1923.98     33.44 o 
  11   4   8       35.52       41.73     12.77 o 
  12   4   8      127.54      159.01     14.79 o 
  13   4   8      716.62      694.66     21.45 o 
  14   4   8      470.51      461.40     24.09 o 
  15   4   8      325.39      296.91     23.43 o 
  16   4   8      159.42      163.10     23.84 o 
  17   4   8        2.26       -3.10     31.63 o 
  18   4   8        3.84      -23.29     29.58 o 
 -18   5   8       88.63       55.92     55.97 o 
 -17   5   8       96.18      200.18     73.00 o 
 -16   5   8      649.35      581.77     45.00 o 
 -15   5   8      250.89      266.55     29.73 o 
 -14   5   8      502.63      510.53     36.59 o 
 -13   5   8        9.29       -0.63     16.25 o 
 -12   5   8       98.80      134.03     16.38 o 
 -11   5   8      152.23      145.19     15.49 o 
 -10   5   8     1182.10     1117.01     27.51 o 
  -9   5   8      342.18      314.22     15.41 o 
  -8   5   8     2360.77     2260.78     36.61 o 
  -7   5   8       25.09       24.05      8.95 o 
  -6   5   8      884.14      852.32     19.91 o 
  -5   5   8     1031.38     1008.75     19.58 o 
  -4   5   8     1691.98     1671.74     23.01 o 
  -3   5   8      534.31      537.21      9.29 o 
  -2   5   8      749.10      801.77     11.60 o 
  -1   5   8     9895.31    10202.14    105.29 o 
   0   5   8      116.42      137.26      5.19 o 
   1   5   8     4413.62     4421.03     49.59 o 
   2   5   8      490.01      516.37     10.25 o 
   3   5   8     9432.03     9184.31     99.90 o 
   4   5   8      200.81      195.37      7.34 o 
   5   5   8     7424.21     7199.37     90.09 o 
   6   5   8      392.21      377.98     12.09 o 
   7   5   8     7166.49     7076.63     96.66 o 
   8   5   8      856.10      800.91     19.35 o 
   9   5   8     3771.79     3747.71     55.48 o 
  10   5   8      676.92      669.16     19.09 o 
  11   5   8     1221.33     1246.73     29.08 o 
  12   5   8     1681.81     1696.53     32.64 o 
  13   5   8      833.53      823.94     26.27 o 
  14   5   8     1178.97     1124.61     41.66 o 
  15   5   8       54.14       29.38     25.95 o 
  16   5   8      210.32      222.55     28.56 o 
  17   5   8        3.79      -12.24     27.82 o 
  18   5   8      204.90      216.85     32.21 o 
 -18   6   8      182.87      250.59     43.28 o 
 -17   6   8        8.79       30.98     39.61 o 
 -16   6   8      166.04      195.42     38.61 o 
 -15   6   8      685.02      653.72     42.19 o 
 -14   6   8       47.44       26.17     18.05 o 
 -13   6   8       46.12       37.76     18.64 o 
 -12   6   8      878.94      788.41     25.16 o 
 -11   6   8      421.63      358.36     18.38 o 
 -10   6   8      514.10      469.91     18.70 o 
  -9   6   8      680.52      630.56     17.86 o 
  -8   6   8     1726.00     1649.74     29.05 o 
  -7   6   8      385.32      375.38     13.90 o 
  -6   6   8     3822.44     3738.02     53.92 o 
  -5   6   8      614.33      580.44     15.12 o 
  -4   6   8     4326.96     4318.54     60.55 o 
  -3   6   8     1756.89     1809.15     26.27 o 
  -2   6   8     4730.32     4819.16     52.17 o 
  -1   6   8     2447.88     2375.84     28.57 o 
   0   6   8     2372.32     2324.80     26.64 o 
   1   6   8     5295.30     5211.33     61.38 o 
   2   6   8     1846.02     1835.45     21.94 o 
   3   6   8      111.68       99.51      6.41 o 
   4   6   8      578.78      601.73     12.57 o 
   5   6   8       38.28       44.21      7.74 o 
   6   6   8      540.74      500.65     12.69 o 
   7   6   8        6.50        3.12      9.80 o 
   8   6   8       89.83      101.83     10.49 o 
   9   6   8        4.24       -2.16     12.60 o 
  10   6   8      781.44      762.13     23.30 o 
  11   6   8      198.84      184.80     26.74 o 
  12   6   8      213.74      189.30     17.48 o 
  13   6   8      642.47      618.66     40.54 o 
  14   6   8        8.18        3.80     23.93 o 
  15   6   8      178.26      196.49     27.38 o 
  16   6   8       52.49       49.74     26.27 o 
  17   6   8       17.38       28.04     26.40 o 
 -18   7   8       65.12      134.37     42.88 o 
 -17   7   8        1.05      112.44     60.87 o 
 -16   7   8      947.06      917.77     52.14 o 
 -15   7   8      588.62      672.44     46.03 o 
 -14   7   8      118.40      104.77     21.09 o 
 -13   7   8       97.44      124.42     18.14 o 
 -12   7   8      273.95      266.27     18.69 o 
 -11   7   8       27.19        7.21     19.71 o 
 -10   7   8     3641.78     3382.88     58.18 o 
  -9   7   8      124.07      118.83     11.90 o 
  -8   7   8     2309.83     2245.41     40.11 o 
  -7   7   8      858.26      864.88     19.89 o 
  -6   7   8     2553.42     2634.39     40.24 o 
  -5   7   8        1.28        9.40      8.27 o 
  -4   7   8      687.43      653.58     15.72 o 
  -3   7   8       11.28       12.22      7.32 o 
  -2   7   8     3342.86     3342.67     40.95 o 
  -1   7   8     3223.05     3172.88     39.77 o 
   0   7   8     1161.36     1151.83     17.64 o 
   1   7   8     5676.10     5626.48     77.89 o 
   2   7   8      414.13      414.64     10.61 o 
   3   7   8     4895.44     4743.57     61.12 o 
   4   7   8      248.30      249.93     12.19 o 
   5   7   8     3384.92     3256.43     44.52 o 
   6   7   8     2669.78     2597.75     37.39 o 
   7   7   8     1319.46     1273.89     29.38 o 
   8   7   8      364.21      359.52     15.42 o 
   9   7   8     1057.95     1048.42     22.11 o 
  10   7   8     4003.33     3960.88     59.25 o 
  11   7   8     1328.34     1278.60     28.09 o 
  12   7   8     2388.63     2364.23     41.64 o 
  13   7   8      945.73      925.44     33.66 o 
  14   7   8     1243.83     1266.64     61.19 o 
  15   7   8       69.01       42.34     21.77 o 
  16   7   8      416.45      396.96     25.64 o 
  17   7   8      174.52      187.98     25.32 o 
 -17   8   8       26.34       47.16     40.51 o 
 -16   8   8      108.98      128.77     37.37 o 
 -15   8   8       70.23      164.46     35.73 o 
 -14   8   8       46.17       36.18     26.83 o 
 -13   8   8      731.32      744.42     31.28 o 
 -12   8   8     1631.61     1558.08     59.22 o 
 -11   8   8       11.83       30.81     15.67 o 
 -10   8   8     3680.77     3647.95     55.75 o 
  -9   8   8       23.03       23.48      7.09 o 
  -8   8   8     3905.95     3686.22     55.05 o 
  -7   8   8     1321.91     1257.69     24.53 o 
  -6   8   8     7735.42     7714.57    105.50 o 
  -5   8   8     1630.17     1649.02     28.05 o 
  -4   8   8     3057.76     3003.28     49.27 o 
  -3   8   8     1770.63     1745.54     31.82 o 
  -2   8   8     1383.08     1297.41     22.94 o 
  -1   8   8      331.38      330.35     10.67 o 
   0   8   8     1065.49     1051.47     19.74 o 
   1   8   8      453.77      431.88     12.40 o 
   2   8   8      307.71      330.69     10.90 o 
   3   8   8      289.33      277.57     11.26 o 
   4   8   8        0.87       -2.69      8.71 o 
   5   8   8      101.55      103.45     10.39 o 
   6   8   8      326.96      328.98     13.03 o 
   7   8   8      491.01      500.52     16.28 o 
   8   8   8     4953.40     4836.73     69.61 o 
   9   8   8      103.99      116.69     12.19 o 
  10   8   8      515.62      516.05     21.49 o 
  11   8   8      402.12      375.52     17.77 o 
  12   8   8       18.86       18.65     16.02 o 
  13   8   8       73.72       78.43     20.27 o 
  14   8   8      384.59      401.09     33.34 o 
  15   8   8       14.74       -2.34     22.14 o 
  16   8   8      138.29      147.28     24.22 o 
  17   8   8       25.46       11.31     24.33 o 
 -17   9   8       12.37        1.29     36.62 o 
 -16   9   8       95.32      104.35     36.57 o 
 -15   9   8       18.90       23.35     35.82 o 
 -14   9   8     1197.62     1229.34     46.11 o 
 -13   9   8      206.88      211.60     21.10 o 
 -12   9   8     1549.55     1473.91     45.90 o 
 -11   9   8      107.23       86.38     19.33 o 
 -10   9   8     3536.05     3398.07     58.27 o 
  -9   9   8     1371.40     1246.47     26.64 o 
  -8   9   8      384.19      431.36     15.75 o 
  -7   9   8      315.31      322.85     15.13 o 
  -6   9   8    21538.48    20662.79    302.29 o 
  -5   9   8        6.28        4.98     10.38 o 
  -4   9   8     3835.01     3772.13     60.55 o 
  -3   9   8      863.75      869.92     23.72 o 
  -2   9   8     4412.77     4311.53     66.68 o 
  -1   9   8      229.01      216.45     11.20 o 
   0   9   8      407.21      388.63     13.78 o 
   1   9   8      706.56      678.61     16.67 o 
   2   9   8     1908.10     1892.15     28.89 o 
   3   9   8     2492.14     2480.04     35.70 o 
   4   9   8        0.67        1.68      9.48 o 
   5   9   8     1780.57     1715.57     28.11 o 
   6   9   8     1248.16     1210.82     23.67 o 
   7   9   8      256.46      246.98     13.64 o 
   8   9   8     7117.70     6880.66     95.79 o 
   9   9   8     2331.73     2237.53     35.85 o 
  10   9   8      928.87      931.55     24.09 o 
  11   9   8     1343.52     1330.47     29.56 o 
  12   9   8      773.13      775.99     25.78 o 
  13   9   8      107.31       84.24     21.70 o 
  14   9   8     3625.74     3757.05     72.65 o 
  15   9   8      670.70      642.07     29.39 o 
  16   9   8      438.85      462.25     28.14 o 
  17   9   8      239.57      319.68     42.01 o 
 -17  10   8        0.83      -14.47     53.41 o 
 -16  10   8       91.29      115.49     38.78 o 
 -15  10   8       13.81       18.61     35.69 o 
 -14  10   8      384.07      420.23     39.41 o 
 -13  10   8       50.30       50.91     23.79 o 
 -12  10   8      307.42      340.75     25.12 o 
 -11  10   8       15.87       17.25     18.20 o 
 -10  10   8     2632.91     2570.81     47.29 o 
  -9  10   8       26.74       24.07     14.22 o 
  -8  10   8     3587.00     3720.09     62.12 o 
  -7  10   8      618.54      600.61     19.50 o 
  -6  10   8      350.80      294.69     15.10 o 
  -5  10   8       35.77       25.76     12.99 o 
  -4  10   8     5279.30     5067.60     88.54 o 
  -3  10   8      634.11      624.40     21.24 o 
  -2  10   8     1270.76     1275.53     25.96 o 
  -1  10   8        0.33       -8.83      9.67 o 
   0  10   8     1269.75     1273.81     26.10 o 
   1  10   8       34.52       59.73      9.46 o 
   2  10   8       56.35       62.87      9.80 o 
   3  10   8        2.02       -3.72      9.38 o 
   4  10   8       72.97       72.20     10.50 o 
   5  10   8       24.00       30.77     10.36 o 
   6  10   8       13.25       15.42     11.26 o 
   7  10   8      276.06      286.16     15.07 o 
   8  10   8       48.12       49.43     13.80 o 
   9  10   8     2104.99     2053.36     37.00 o 
  10  10   8        0.87        7.01     13.54 o 
  11  10   8        8.72       29.53     14.83 o 
  12  10   8        0.99       15.34     20.19 o 
  13  10   8       34.14       32.52     21.25 o 
  14  10   8       48.18       39.89     25.28 o 
  15  10   8       75.79       68.38     23.28 o 
  16  10   8      366.50      389.80     27.79 o 
 -16  11   8       68.59      130.64     53.19 o 
 -15  11   8       29.19       45.18     49.63 o 
 -14  11   8      738.28      871.96     65.21 o 
 -13  11   8      262.86      312.24     50.07 o 
 -12  11   8      258.43      268.52     30.37 o 
 -11  11   8      206.33      242.06     23.11 o 
 -10  11   8     3826.13     3878.31     73.97 o 
  -9  11   8       15.79       19.37     16.60 o 
  -8  11   8     9876.05     9338.06    158.76 o 
  -7  11   8      451.68      423.81     19.31 o 
  -6  11   8      200.01      226.64     18.18 o 
  -5  11   8      748.75      723.15     24.08 o 
  -4  11   8     6586.57     6450.36    111.18 o 
  -3  11   8     3098.76     3050.53     57.03 o 
  -2  11   8     4572.72     4474.77     79.46 o 
  -1  11   8       18.25       15.76     10.65 o 
   0  11   8      754.01      743.70     20.95 o 
   1  11   8       62.76       74.47     10.85 o 
   2  11   8      438.01      431.87     16.01 o 
   3  11   8       57.01       50.69     10.79 o 
   4  11   8      318.49      326.71     16.26 o 
   5  11   8       44.17       42.96     10.79 o 
   6  11   8      379.44      362.67     16.16 o 
   7  11   8      307.07      311.76     16.65 o 
   8  11   8     1009.31      996.64     25.92 o 
   9  11   8       37.54       49.85     14.83 o 
  10  11   8     2767.74     2754.42     42.99 o 
  11  11   8       68.61       93.86     22.57 o 
  12  11   8     1930.13     1962.28     46.60 o 
  13  11   8       47.48       60.02     22.35 o 
  14  11   8      628.27      679.12     30.49 o 
  15  11   8       64.04      100.31     24.85 o 
  16  11   8       93.42       72.30     29.12 o 
 -16  12   8       40.33       -3.56     50.07 o 
 -15  12   8       55.49       98.15     49.85 o 
 -14  12   8      830.09      745.99     61.87 o 
 -13  12   8      521.29      504.53     50.96 o 
 -12  12   8     1561.63     1549.49     58.61 o 
 -11  12   8      144.89      133.11     22.51 o 
 -10  12   8      515.81      503.18     26.68 o 
  -9  12   8     1232.17     1180.84     34.80 o 
  -8  12   8     1136.94     1077.91     32.53 o 
  -7  12   8      925.79      918.05     29.73 o 
  -6  12   8     5094.21     4890.39     87.79 o 
  -5  12   8     2375.60     2325.69     47.57 o 
  -4  12   8     2756.00     2689.36     52.88 o 
  -3  12   8       75.46       81.25     13.96 o 
  -2  12   8     3146.39     3003.69     56.52 o 
  -1  12   8     1297.46     1332.35     28.52 o 
   0  12   8      322.39      320.69     13.10 o 
   1  12   8      995.33      975.78     30.79 o 
   2  12   8      185.35      156.66     13.69 o 
   3  12   8      283.56      291.65     19.20 o 
   4  12   8      523.75      500.16     18.41 o 
   5  12   8       14.25        9.14     11.79 o 
   6  12   8       17.72       36.38     12.93 o 
   7  12   8      559.24      547.82     18.80 o 
   8  12   8       72.32       75.02     14.67 o 
   9  12   8      294.30      316.91     17.99 o 
  10  12   8      333.53      308.43     17.00 o 
  11  12   8      931.72      901.92     33.73 o 
  12  12   8       63.13       85.71     23.28 o 
  13  12   8      374.18      374.82     25.64 o 
  14  12   8      130.47      112.80     23.45 o 
  15  12   8       12.25       22.91     24.45 o 
 -15  13   8      145.94      137.98     50.96 o 
 -14  13   8       19.06      -47.85     47.40 o 
 -13  13   8      478.71      549.48     57.64 o 
 -12  13   8     2390.28     2554.90    112.61 o 
 -11  13   8      571.13      572.65     29.72 o 
 -10  13   8      431.50      494.30     26.79 o 
  -9  13   8     1039.98      964.49     36.83 o 
  -8  13   8     1479.80     1530.54     39.19 o 
  -7  13   8     1497.88     1388.74     36.17 o 
  -6  13   8     1677.52     1645.08     39.46 o 
  -5  13   8      385.76      400.80     20.31 o 
  -4  13   8     1593.20     1551.14     41.87 o 
  -3  13   8      268.84      288.81     17.50 o 
  -2  13   8      820.69      750.10     25.37 o 
  -1  13   8      891.69      879.59     23.74 o 
   0  13   8      683.81      613.19     18.16 o 
   1  13   8       21.40       14.67     11.28 o 
   2  13   8        2.67       -6.55     13.55 o 
   3  13   8      567.58      543.98     19.28 o 
   4  13   8     1402.25     1320.70     30.48 o 
   5  13   8     1472.60     1507.22     36.99 o 
   6  13   8      609.89      579.25     22.98 o 
   7  13   8      127.50      139.99     15.90 o 
   8  13   8      661.19      646.42     20.95 o 
   9  13   8      109.39      116.80     16.68 o 
  10  13   8      103.11      107.20     20.94 o 
  11  13   8        2.91       33.59     20.77 o 
  12  13   8     1162.06     1202.82     39.64 o 
  13  13   8       33.30       71.19     23.88 o 
  14  13   8      679.52      774.01     44.55 o 
  15  13   8        5.95       41.22     25.20 o 
 -14  14   8       61.32      129.30     51.19 o 
 -13  14   8       75.86       69.66     47.63 o 
 -12  14   8      164.58      187.86     31.99 o 
 -11  14   8      278.34      322.26     33.85 o 
 -10  14   8      626.13      625.52     40.79 o 
  -9  14   8      492.12      488.91     27.32 o 
  -8  14   8      730.71      704.59     30.49 o 
  -7  14   8     1709.09     1678.99     41.04 o 
  -6  14   8     1304.04     1278.10     35.29 o 
  -5  14   8      639.42      688.11     24.77 o 
  -4  14   8      958.28     1016.70     30.70 o 
  -3  14   8      590.94      520.94     23.45 o 
  -2  14   8      312.74      316.47     18.32 o 
  -1  14   8     1951.50     1908.92     37.47 o 
   0  14   8     1206.31     1121.54     26.59 o 
   1  14   8      977.09      934.55     22.80 o 
   2  14   8     2948.19     2832.38     49.31 o 
   3  14   8     1356.24     1261.73     30.31 o 
   4  14   8      146.14      138.79     15.09 o 
   5  14   8      724.82      711.02     27.26 o 
   6  14   8      257.09      256.20     20.73 o 
   7  14   8      164.32      188.46     19.73 o 
   8  14   8      360.97      339.39     25.79 o 
   9  14   8      289.47      287.80     18.86 o 
  10  14   8       72.78       68.57     20.37 o 
  11  14   8      525.01      543.37     28.30 o 
  12  14   8       21.85       14.54     23.75 o 
  13  14   8      355.32      350.78     31.01 o 
  14  14   8        5.09      -32.95     23.89 o 
 -12  15   8      259.57      337.83     51.63 o 
 -11  15   8      652.88      625.06     79.78 o 
 -10  15   8      468.18      435.70     35.40 o 
  -9  15   8     1042.39     1082.45     58.08 o 
  -8  15   8      147.73      192.52     36.36 o 
  -7  15   8      788.80      768.08     62.46 o 
  -6  15   8      199.62      220.12     22.29 o 
  -5  15   8      107.51      102.85     17.20 o 
  -4  15   8      787.34      750.56     35.98 o 
  -3  15   8       52.07       73.70     18.89 o 
  -2  15   8       92.01       97.70     16.27 o 
  -1  15   8       40.07       25.52     14.06 o 
   0  15   8      305.53      301.76     18.29 o 
   1  15   8      406.36      402.23     22.24 o 
   2  15   8        6.57        2.96     15.25 o 
   3  15   8     1212.66     1214.65     31.23 o 
   4  15   8       57.23       39.42     15.65 o 
   5  15   8       79.07      128.37     20.65 o 
   6  15   8       10.99       14.28     19.65 o 
   7  15   8      351.03      356.92     23.63 o 
   8  15   8       88.14       80.88     21.05 o 
   9  15   8        7.13      -29.91     26.14 o 
  10  15   8       24.83       53.06     27.11 o 
  11  15   8      221.91      230.93     29.55 o 
  12  15   8      130.90      163.87     29.80 o 
  13  15   8       11.57      -10.39     27.01 o 
 -12  16   8      185.15      133.75     46.74 o 
 -11  16   8      169.63      119.29     46.96 o 
 -10  16   8       39.54       -8.68     43.62 o 
  -9  16   8     1097.47     1112.54     67.88 o 
  -8  16   8      149.32      217.90     63.98 o 
  -7  16   8     1805.43     1835.53     51.70 o 
  -6  16   8      538.23      578.62     27.73 o 
  -5  16   8      994.08     1018.41     50.36 o 
  -4  16   8      918.80      848.77     50.93 o 
  -3  16   8     1426.97     1443.86     50.51 o 
  -2  16   8     1749.83     1731.68     36.27 o 
  -1  16   8     1249.20     1250.06     39.82 o 
   0  16   8     2566.92     2449.36     45.57 o 
   1  16   8      754.44      730.56     20.84 o 
   2  16   8     2997.53     2989.44     52.98 o 
   3  16   8      166.36      159.70     17.63 o 
   4  16   8     2118.48     2100.78     42.02 o 
   5  16   8       17.56       36.75     19.52 o 
   6  16   8      484.57      518.34     26.09 o 
   7  16   8       17.87       13.79     24.21 o 
   8  16   8      827.61      850.57     35.43 o 
   9  16   8      496.78      530.19     32.97 o 
  10  16   8       74.61       89.66     30.99 o 
  11  16   8      268.55      359.40     31.27 o 
  12  16   8       39.20       28.65     29.23 o 
 -12  17   8      105.62      108.38     50.07 o 
 -11  17   8      268.30      219.44     49.63 o 
 -10  17   8      311.15      344.73     52.74 o 
  -9  17   8      721.46      695.47     60.09 o 
  -8  17   8       40.88        4.01     44.73 o 
  -7  17   8      311.30      286.42     49.18 o 
  -6  17   8      451.59      523.44     53.64 o 
  -5  17   8      486.73      527.12     35.43 o 
  -4  17   8        2.64       -1.14     21.38 o 
  -3  17   8      165.70      160.76     21.90 o 
  -2  17   8      688.37      674.18     25.32 o 
  -1  17   8      761.02      770.61     27.14 o 
   0  17   8      202.04      190.17     17.71 o 
   1  17   8      372.95      407.18     18.53 o 
   2  17   8       42.85       45.43     16.80 o 
   3  17   8      287.26      315.38     23.35 o 
   4  17   8       57.69       67.08     20.91 o 
   5  17   8        3.97       13.69     23.11 o 
   6  17   8       20.22        3.53     25.00 o 
   7  17   8       13.76       30.59     25.34 o 
   8  17   8        0.39       -1.08     27.06 o 
   9  17   8       40.58       33.34     26.64 o 
  10  17   8       32.82       54.00     36.07 o 
  11  17   8       10.12        8.17     28.77 o 
 -11  18   8       69.98       37.83     47.85 o 
 -10  18   8        1.06      -40.50     41.84 o 
  -9  18   8      192.06      216.54     46.29 o 
  -8  18   8        1.81       39.39     46.96 o 
  -7  18   8      307.75      260.16     51.85 o 
  -6  18   8       21.54      -28.93     40.06 o 
  -5  18   8      397.03      420.18     52.74 o 
  -4  18   8      411.31      397.92     52.30 o 
  -3  18   8      219.10      265.95     48.07 o 
  -2  18   8      268.26      250.15     47.18 o 
  -1  18   8       13.22      -60.98     40.73 o 
   0  18   8     2253.62     2083.98     91.91 o 
   1  18   8      868.78      855.39     84.12 o 
   2  18   8     2131.99     2074.17     47.70 o 
   3  18   8       36.40       16.40     20.76 o 
   4  18   8     1547.94     1510.95     48.17 o 
   5  18   8       77.15       79.77     25.24 o 
   6  18   8     1229.01     1399.23     47.01 o 
   7  18   8       17.71       -3.21     26.58 o 
   8  18   8      571.95      564.40     33.94 o 
   9  18   8       45.86       38.94     31.53 o 
  10  18   8      558.98      602.28     40.01 o 
 -10  19   8      137.25       99.48     53.19 o 
  -9  19   8       10.99      -24.26     47.85 o 
  -8  19   8        0.14      102.60     50.74 o 
  -7  19   8      320.73      283.75     49.63 o 
  -6  19   8       37.63       24.04     48.29 o 
  -5  19   8       67.50       44.51     47.85 o 
  -4  19   8      131.97       99.70     47.85 o 
  -3  19   8      188.17      130.19     43.62 o 
  -2  19   8       33.40       53.19     46.07 o 
  -1  19   8      135.10      111.94     46.96 o 
   0  19   8     1076.86     1046.22     73.44 o 
   1  19   8      594.82      581.53     52.08 o 
   2  19   8      159.57      182.69     35.61 o 
   3  19   8       25.50       44.92     43.95 o 
   4  19   8      388.32      433.41     40.11 o 
   5  19   8      275.60      293.57     72.66 o 
   6  19   8        4.68       48.24     35.25 o 
   7  19   8       81.67      128.84     68.99 o 
   8  19   8      109.81      125.66     37.71 o 
   9  19   8       41.90       39.03     96.03 o 
  -8  20   8       12.27       24.48     52.30 o 
  -7  20   8      112.23      102.60     53.64 o 
  -6  20   8       35.07       46.96     51.41 o 
  -5  20   8       21.00        6.01     49.85 o 
  -4  20   8      228.52      212.09     48.29 o 
  -3  20   8        1.70      -54.08     48.29 o 
  -2  20   8     1125.60     1029.97     69.88 o 
  -1  20   8      323.91      305.56     52.74 o 
   0  20   8     1798.13     1665.13     90.13 o 
   1  20   8      167.25      144.88     49.63 o 
   2  20   8     1955.29     1846.74     94.36 o 
   3  20   8      184.14      252.95    113.50 o 
   4  20   8     1847.59     1840.12    142.54 o 
   5  20   8      890.80     1026.74     52.13 o 
   6  20   8     1863.74     2026.47    182.05 o 
   7  20   8      285.34      286.98     41.35 o 
   8  20   8      901.46      961.08     62.31 o 
  -6  21   8       40.91       34.50     52.52 o 
  -5  21   8       40.10      -15.13     52.74 o 
  -4  21   8       25.32        4.67     51.19 o 
  -3  21   8      675.34      702.15     61.20 o 
  -2  21   8      502.45      562.61     57.42 o 
  -1  21   8      425.29      394.36     57.86 o 
   0  21   8      376.63      286.87     50.30 o 
   1  21   8      158.02      130.42     51.85 o 
   2  21   8      460.74      486.05     54.97 o 
   3  21   8     1708.97     1837.39     71.33 o 
   4  21   8       72.72       57.17     36.09 o 
   5  21   8     1290.60     1505.08    209.87 o 
  -2  22   8      602.20      558.83     59.87 o 
  -1  22   8      116.01       93.25     55.42 o 
   0  22   8      403.02      402.60     58.98 o 
   1  22   8      195.44      214.99     54.53 o 
   2  22   8     1502.14     1532.05     93.25 o 
 -17   0   9      453.37      492.29     65.88 o 
 -15   0   9      472.50      498.97     39.16 o 
 -13   0   9     1642.42     1604.72     59.58 o 
 -11   0   9     5837.26     5584.92    183.72 o 
  -9   0   9     5305.69     5291.49    109.33 o 
  -7   0   9     6802.40     6570.40    131.25 o 
  -5   0   9     9653.53     9675.20    188.19 o 
  -3   0   9    10947.07    11232.86    149.26 o 
  -1   0   9     3292.64     3249.06     77.09 o 
   1   0   9    28840.44    30249.52    482.80 o 
   3   0   9      448.84      423.40     12.46 o 
   5   0   9        4.99        5.22      9.04 o 
   7   0   9      168.83      163.85     16.35 o 
   9   0   9     1999.47     1854.70     45.84 o 
  11   0   9     3263.14     3088.54     68.57 o 
  13   0   9     2869.26     2807.94     78.84 o 
  15   0   9      731.87      762.70     41.93 o 
  17   0   9     2334.08     2486.79     79.65 o 
 -18   1   9        3.34       67.92     45.09 o 
 -17   1   9        3.50       28.71     43.01 o 
 -16   1   9      129.47      192.16     33.29 o 
 -15   1   9      535.20      597.91     28.93 o 
 -14   1   9      464.24      516.13     35.43 o 
 -13   1   9     1777.89     1790.83     44.56 o 
 -12   1   9       55.62       59.54     17.92 o 
 -11   1   9      435.50      467.51     19.96 o 
 -10   1   9     6340.93     5972.43    107.10 o 
  -9   1   9     4252.42     4169.29     76.28 o 
  -8   1   9     1372.33     1444.05     29.82 o 
  -7   1   9     3678.91     3737.16     60.37 o 
  -6   1   9      415.13      386.64     13.56 o 
  -5   1   9     3032.03     2888.32     48.72 o 
  -4   1   9     2896.81     3136.95     47.25 o 
  -3   1   9     2803.65     2852.76     39.37 o 
  -2   1   9     2346.34     2453.66     28.68 o 
  -1   1   9     6013.94     6037.84     69.95 o 
   0   1   9     4356.84     4467.73     66.97 o 
   1   1   9     2566.31     2718.81     36.47 o 
   2   1   9      157.89      154.70      6.31 o 
   3   1   9        4.67        1.35      5.13 o 
   4   1   9        0.65        7.07      5.08 o 
   5   1   9        0.26       -0.06      5.75 o 
   6   1   9       13.16       18.47      8.24 o 
   7   1   9      435.88      410.14     13.43 o 
   8   1   9       43.18       42.09     10.31 o 
   9   1   9       46.82       36.42     10.95 o 
  10   1   9        8.18       -0.87     12.08 o 
  11   1   9      338.79      286.09     15.30 o 
  12   1   9     1431.32     1392.66     29.15 o 
  13   1   9      188.96      213.27     20.64 o 
  14   1   9      611.20      616.76     26.21 o 
  15   1   9      316.39      314.06     23.21 o 
  16   1   9      222.09      220.97     23.52 o 
  17   1   9        1.47        6.93     26.32 o 
  18   1   9       52.09       93.68     25.44 o 
 -18   2   9        5.02        7.27     41.64 o 
 -17   2   9      371.66      394.62     48.19 o 
 -16   2   9        7.58      -44.55     37.14 o 
 -15   2   9      115.58      121.20     20.06 o 
 -14   2   9       16.02       39.63     18.24 o 
 -13   2   9      791.17      878.38     30.93 o 
 -12   2   9      417.96      429.17     27.61 o 
 -11   2   9     3459.36     3393.68    112.09 o 
 -10   2   9     7769.95     7420.81    147.56 o 
  -9   2   9      502.73      501.22     23.62 o 
  -8   2   9     1155.10     1191.28     34.49 o 
  -7   2   9     4578.15     4630.38     81.13 o 
  -6   2   9      134.22      139.41      9.75 o 
  -5   2   9     3071.52     2818.57     38.23 o 
  -4   2   9      243.32      263.00      8.30 o 
  -3   2   9    10953.99    11144.40    108.64 o 
  -2   2   9       37.66       46.19      5.39 o 
  -1   2   9     6036.04     6107.08     76.78 o 
   0   2   9       16.58       28.37      5.69 o 
   1   2   9     1659.29     1528.09     27.01 o 
   2   2   9     1754.64     1669.85     20.45 o 
   3   2   9       51.19       74.79      6.62 o 
   4   2   9      319.31      296.53     11.72 o 
   5   2   9      372.26      362.95     10.64 o 
   6   2   9     1550.45     1551.56     23.60 o 
   7   2   9      750.99      699.36     18.42 o 
   8   2   9      975.11      952.59     21.50 o 
   9   2   9      290.91      276.64     13.82 o 
  10   2   9      674.67      696.24     21.61 o 
  11   2   9      961.49      915.31     23.46 o 
  12   2   9       31.12       21.15     14.02 o 
  13   2   9     1002.45     1017.50     32.22 o 
  14   2   9      127.59      152.40     21.13 o 
  15   2   9      988.91      989.06     33.82 o 
  16   2   9        1.14       -4.27     21.81 o 
  17   2   9      559.59      625.06     29.32 o 
  18   2   9       11.50       11.34     24.95 o 
 -18   3   9      212.90      337.72     55.86 o 
 -17   3   9        1.21       32.60     42.05 o 
 -16   3   9      229.27      186.86     43.73 o 
 -15   3   9      121.57      124.35     19.60 o 
 -14   3   9       77.50       78.75     20.40 o 
 -13   3   9     1260.14     1278.90     38.87 o 
 -12   3   9        4.02       13.24     15.77 o 
 -11   3   9     3207.32     3155.54     83.66 o 
 -10   3   9     2562.16     2408.63     44.32 o 
  -9   3   9       98.50       86.56     12.91 o 
  -8   3   9     2049.75     1961.00     36.60 o 
  -7   3   9     3104.62     2994.91     50.02 o 
  -6   3   9      582.35      576.94     13.93 o 
  -5   3   9    12164.83    12425.61    145.02 o 
  -4   3   9     1331.47     1142.13     18.99 o 
  -3   3   9     2918.98     2927.62     36.32 o 
  -2   3   9     5343.41     5479.53     57.69 o 
  -1   3   9     4652.58     4766.29     53.17 o 
   0   3   9     2423.33     2384.59     28.49 o 
   1   3   9      674.50      598.92     12.03 o 
   2   3   9       64.67       62.16      5.74 o 
   3   3   9       12.17       15.92      5.81 o 
   4   3   9       48.71       50.33      6.34 o 
   5   3   9      475.76      460.75     13.27 o 
   6   3   9        4.77       10.32      8.74 o 
   7   3   9       48.25       39.58      9.25 o 
   8   3   9      198.09      197.17     11.97 o 
   9   3   9        1.85       -4.49     12.85 o 
  10   3   9      394.81      410.18     16.26 o 
  11   3   9        1.40      -11.77     12.98 o 
  12   3   9     1276.19     1204.15     27.49 o 
  13   3   9     1519.90     1416.34     38.22 o 
  14   3   9      258.84      254.49     21.83 o 
  15   3   9      192.77      201.40     23.29 o 
  16   3   9      102.55       96.33     22.00 o 
  17   3   9       29.16       56.32     27.89 o 
  18   3   9      659.98      700.33     36.33 o 
 -18   4   9       25.89       27.22     48.74 o 
 -17   4   9      569.45      533.08     89.02 o 
 -16   4   9      132.60      155.05     39.11 o 
 -15   4   9     1085.29     1179.47     37.43 o 
 -14   4   9      352.44      372.85     30.71 o 
 -13   4   9     1862.01     1762.29     44.88 o 
 -12   4   9      493.75      498.61     21.73 o 
 -11   4   9      718.02      745.84     24.04 o 
 -10   4   9      168.22      186.43     15.11 o 
  -9   4   9     6195.49     5895.33     92.49 o 
  -8   4   9     2098.88     2068.10     38.15 o 
  -7   4   9     2035.13     2028.46     35.27 o 
  -6   4   9      311.70      309.98     11.13 o 
  -5   4   9     6544.42     6503.83     97.76 o 
  -4   4   9      946.13      948.07     15.49 o 
  -3   4   9     3039.92     2990.89     37.47 o 
  -2   4   9        6.21       -1.44      4.23 o 
  -1   4   9     3243.11     3220.81     33.78 o 
   0   4   9     4666.77     4700.93     52.59 o 
   1   4   9     1377.20     1421.51     18.73 o 
   2   4   9     6020.88     6019.73     60.10 o 
   3   4   9      209.15      240.95      7.84 o 
   4   4   9     1344.77     1296.23     21.26 o 
   5   4   9      469.56      446.64     12.70 o 
   6   4   9     3753.29     3677.41     49.15 o 
   7   4   9     1301.67     1272.73     22.71 o 
   8   4   9     1687.99     1661.97     27.78 o 
   9   4   9      624.52      615.26     18.13 o 
  10   4   9      588.16      567.53     17.96 o 
  11   4   9      267.77      287.10     15.40 o 
  12   4   9      421.26      429.98     17.86 o 
  13   4   9     1350.46     1421.72     38.05 o 
  14   4   9      273.86      261.57     22.62 o 
  15   4   9      628.69      694.21     34.09 o 
  16   4   9        0.66      -30.27     26.16 o 
  17   4   9      142.77      162.22     29.31 o 
 -18   5   9        1.29       -1.02     43.17 o 
 -17   5   9      153.38      199.37     48.74 o 
 -16   5   9       74.77      125.23     40.54 o 
 -15   5   9      102.82       97.90     34.82 o 
 -14   5   9      220.12      229.99     25.69 o 
 -13   5   9      185.45      161.55     18.35 o 
 -12   5   9       18.53       -1.50     15.66 o 
 -11   5   9     1477.26     1329.58     35.01 o 
 -10   5   9      177.90      185.73     15.68 o 
  -9   5   9     1454.55     1415.35     31.06 o 
  -8   5   9     3203.75     3089.55     52.44 o 
  -7   5   9     2945.30     2899.12     43.83 o 
  -6   5   9     1038.76     1010.17     22.46 o 
  -5   5   9     1176.14     1158.38     21.83 o 
  -4   5   9     5454.47     5481.79     75.56 o 
  -3   5   9     9365.48     9562.29    112.35 o 
  -2   5   9     3776.27     3654.96     42.01 o 
  -1   5   9     7202.98     7201.33     75.38 o 
   0   5   9     3345.36     3196.41     37.19 o 
   1   5   9     2961.26     2825.88     33.24 o 
   2   5   9     3848.05     3895.36     42.09 o 
   3   5   9     3160.19     3099.69     34.46 o 
   4   5   9        8.91       16.39      7.19 o 
   5   5   9     2124.19     2000.36     30.03 o 
   6   5   9       38.20       52.46      9.15 o 
   7   5   9     2340.77     2350.84     37.46 o 
   8   5   9       21.03       20.28      9.94 o 
   9   5   9     1883.22     1828.52     32.46 o 
  10   5   9      212.95      220.19     14.49 o 
  11   5   9      190.72      203.76     17.32 o 
  12   5   9     1566.37     1532.80     35.61 o 
  13   5   9       89.70      100.63     23.75 o 
  14   5   9      583.25      535.69     57.49 o 
  15   5   9       58.66       63.98     30.45 o 
  16   5   9      499.97      562.22     33.72 o 
  17   5   9        8.77       19.00     28.33 o 
 -18   6   9      126.79      222.49     43.35 o 
 -17   6   9       20.83       -7.45     40.84 o 
 -16   6   9       70.19       83.12     40.40 o 
 -15   6   9      455.19      506.00     42.29 o 
 -14   6   9      244.34      227.99     22.68 o 
 -13   6   9     1576.73     1545.04     50.64 o 
 -12   6   9      787.78      770.29     27.55 o 
 -11   6   9     2280.82     2124.04     42.44 o 
 -10   6   9     1362.80     1265.69     30.66 o 
  -9   6   9      868.17      793.80     23.22 o 
  -8   6   9      699.73      722.59     18.67 o 
  -7   6   9       50.50       44.43      8.72 o 
  -6   6   9      174.25      201.57     12.56 o 
  -5   6   9       18.47       18.54      8.63 o 
  -4   6   9      189.13      210.98     11.63 o 
  -3   6   9      532.41      550.67     14.04 o 
  -2   6   9      143.09      159.42      6.37 o 
  -1   6   9      626.86      630.89     11.62 o 
   0   6   9      372.35      419.79      8.78 o 
   1   6   9      152.44      148.74      6.82 o 
   2   6   9      141.79      132.75      9.15 o 
   3   6   9        6.46       19.58      7.22 o 
   4   6   9     3231.74     3292.32     44.74 o 
   5   6   9     1947.29     1875.71     29.21 o 
   6   6   9       31.36       37.84      9.64 o 
   7   6   9      145.11      129.07     11.92 o 
   8   6   9     1401.54     1416.22     28.29 o 
   9   6   9      584.77      589.72     18.40 o 
  10   6   9     1187.58     1186.31     29.62 o 
  11   6   9     1323.32     1290.84     31.73 o 
  12   6   9       17.28        0.85     16.83 o 
  13   6   9      110.41      107.85     24.19 o 
  14   6   9      114.39       92.05     36.90 o 
  15   6   9      164.76      197.00     27.27 o 
  16   6   9       29.31       17.75     28.74 o 
  17   6   9       17.19       36.70     24.77 o 
 -17   7   9      506.77      523.16     49.74 o 
 -16   7   9       13.04       34.87     73.89 o 
 -15   7   9      171.22      212.86     37.31 o 
 -14   7   9       15.77       -0.95     31.58 o 
 -13   7   9        4.21       11.18     17.53 o 
 -12   7   9        2.30      -21.60     15.97 o 
 -11   7   9      104.19       70.28     15.76 o 
 -10   7   9      256.69      247.47     16.30 o 
  -9   7   9      537.36      482.13     18.66 o 
  -8   7   9      198.73      188.39     12.19 o 
  -7   7   9     1765.98     1682.45     29.72 o 
  -6   7   9      206.95      214.49     13.75 o 
  -5   7   9     1532.99     1496.07     26.31 o 
  -4   7   9      391.46      339.02     11.46 o 
  -3   7   9     3326.43     3213.13     51.86 o 
  -2   7   9     2563.80     2641.07     39.36 o 
  -1   7   9     3988.88     3793.79     50.04 o 
   0   7   9      236.46      214.09      8.51 o 
   1   7   9     8594.47     8451.40    124.96 o 
   2   7   9       72.01       64.31      8.59 o 
   3   7   9     4362.66     4016.37     53.00 o 
   4   7   9       96.96       99.78      9.56 o 
   5   7   9     4780.05     4746.05     62.28 o 
   6   7   9     2111.02     2182.45     33.53 o 
   7   7   9     5835.93     5713.56     80.46 o 
   8   7   9     1525.73     1453.59     29.01 o 
   9   7   9      267.87      297.16     13.92 o 
  10   7   9      265.95      276.60     16.51 o 
  11   7   9     2155.14     2098.55     37.84 o 
  12   7   9      709.43      672.79     23.66 o 
  13   7   9       26.24       59.50     21.37 o 
  14   7   9      219.22      233.11     29.04 o 
  15   7   9       34.66       10.45     21.79 o 
  16   7   9       63.07       47.02     26.18 o 
  17   7   9      118.01      174.47     26.55 o 
 -17   8   9     1474.08     1522.85     70.67 o 
 -16   8   9        1.30       -2.09     38.70 o 
 -15   8   9      291.79      192.46     37.58 o 
 -14   8   9      359.58      392.24     42.09 o 
 -13   8   9      531.29      544.88     25.98 o 
 -12   8   9      405.95      392.56     22.76 o 
 -11   8   9     1241.69     1183.48     33.18 o 
 -10   8   9      417.16      385.04     19.54 o 
  -9   8   9      233.27      247.51     16.57 o 
  -8   8   9      195.50      185.83     12.98 o 
  -7   8   9       99.99       96.85     11.39 o 
  -6   8   9      856.87      869.09     22.29 o 
  -5   8   9      106.91      108.63     11.27 o 
  -4   8   9      114.67      110.97     10.67 o 
  -3   8   9      983.80      909.85     26.76 o 
  -2   8   9      225.68      230.08     11.78 o 
  -1   8   9     1117.96     1030.49     22.00 o 
   0   8   9      731.08      745.03     19.14 o 
   1   8   9     2917.95     2910.52     47.96 o 
   2   8   9      138.36      148.71      9.37 o 
   3   8   9      181.68      160.01     10.08 o 
   4   8   9       91.77       78.74      9.79 o 
   5   8   9     1614.19     1594.22     26.69 o 
   6   8   9     1603.99     1636.78     33.92 o 
   7   8   9      593.42      629.32     18.88 o 
   8   8   9     1078.11     1010.21     25.64 o 
   9   8   9       99.52      104.48     13.13 o 
  10   8   9      149.67      159.46     15.16 o 
  11   8   9        3.44       15.29     14.17 o 
  12   8   9       11.80        2.93     19.22 o 
  13   8   9        2.34       18.09     21.75 o 
  14   8   9       11.84       26.87     21.28 o 
  15   8   9       33.78       45.12     22.34 o 
  16   8   9       11.68       40.12     24.37 o 
 -17   9   9      505.22      482.23     47.46 o 
 -16   9   9        5.17       46.52     38.52 o 
 -15   9   9        0.84      -10.97     36.04 o 
 -14   9   9      115.86       48.86     35.47 o 
 -13   9   9       77.03       44.56     29.99 o 
 -12   9   9      234.73      234.77     21.81 o 
 -11   9   9       51.65       44.42     15.50 o 
 -10   9   9      110.05      102.65     18.86 o 
  -9   9   9      195.55      182.89     15.24 o 
  -8   9   9       19.98       16.35     13.50 o 
  -7   9   9        7.83       14.59     12.67 o 
  -6   9   9     1009.02     1023.87     24.98 o 
  -5   9   9     2915.53     2825.63     48.01 o 
  -4   9   9      469.63      463.84     16.31 o 
  -3   9   9     4180.17     4002.29     71.14 o 
  -2   9   9      381.89      394.74     18.79 o 
  -1   9   9     2906.50     2816.96     46.39 o 
   0   9   9      136.40      159.65     11.62 o 
   1   9   9    12162.78    11787.90    191.39 o 
   2   9   9       21.99       32.96      9.35 o 
   3   9   9    11182.71    10748.79    132.74 o 
   4   9   9        6.86        8.18     10.04 o 
   5   9   9     8696.29     8455.91    106.35 o 
   6   9   9       79.38       96.63     12.15 o 
   7   9   9     7364.67     7118.23     98.80 o 
   8   9   9      748.47      755.33     21.49 o 
   9   9   9     6164.72     6089.53     80.99 o 
  10   9   9        9.32       12.32     13.23 o 
  11   9   9      419.43      473.64     18.89 o 
  12   9   9       93.87       94.90     22.05 o 
  13   9   9      153.77      123.53     25.09 o 
  14   9   9       80.66       85.12     22.79 o 
  15   9   9        9.71      -24.71     23.07 o 
  16   9   9      100.48      131.14     25.46 o 
 -16  10   9      216.44      268.84     57.64 o 
 -15  10   9     1009.10     1034.64     75.45 o 
 -14  10   9      218.71      243.25     53.41 o 
 -13  10   9      288.64      269.88     31.45 o 
 -12  10   9       85.70      103.91     22.39 o 
 -11  10   9      465.42      461.19     26.73 o 
 -10  10   9        6.39      -24.82     14.70 o 
  -9  10   9       43.46       51.25     15.30 o 
  -8  10   9      863.29      855.15     25.24 o 
  -7  10   9      620.64      638.63     20.94 o 
  -6  10   9      655.80      615.11     19.67 o 
  -5  10   9        8.77       38.94     21.26 o 
  -4  10   9        5.88       -2.62     12.25 o 
  -3  10   9     6548.23     6289.51    107.93 o 
  -2  10   9     1362.44     1356.11     31.10 o 
  -1  10   9     1481.25     1491.55     29.42 o 
   0  10   9       32.19       20.32     10.85 o 
   1  10   9     1874.97     1845.57     34.35 o 
   2  10   9      651.66      628.56     17.95 o 
   3  10   9     2007.29     1885.01     29.89 o 
   4  10   9     1022.85      970.05     20.61 o 
   5  10   9     1303.27     1257.94     24.19 o 
   6  10   9       60.01       65.73     11.72 o 
   7  10   9      291.47      289.28     15.27 o 
   8  10   9      730.35      689.83     20.46 o 
   9  10   9      722.69      692.20     21.36 o 
  10  10   9      156.16      155.69     15.53 o 
  11  10   9      357.00      344.15     22.97 o 
  12  10   9       64.91       88.66     21.34 o 
  13  10   9        3.79        2.55     20.88 o 
  14  10   9       10.72       48.43     27.63 o 
  15  10   9       64.65       71.37     23.45 o 
  16  10   9        4.84       47.34     39.99 o 
 -16  11   9      124.30      175.37     54.08 o 
 -15  11   9       12.41       33.16     49.63 o 
 -14  11   9      132.41       78.12     49.63 o 
 -13  11   9        2.25      -15.58     41.17 o 
 -12  11   9        5.10      -10.65     28.39 o 
 -11  11   9      365.71      340.24     25.18 o 
 -10  11   9      113.49       90.79     17.85 o 
  -9  11   9       38.63       29.52     14.89 o 
  -8  11   9       32.08       29.89     16.41 o 
  -7  11   9     2129.50     1976.65     43.80 o 
  -6  11   9      482.75      458.72     19.94 o 
  -5  11   9       51.03       43.17     14.69 o 
  -4  11   9       83.51       76.49     14.05 o 
  -3  11   9      108.99      119.45     14.18 o 
  -2  11   9     3167.99     3123.57     58.55 o 
  -1  11   9    10070.66    10047.59    148.72 o 
   0  11   9      205.09      174.67     12.81 o 
   1  11   9     6575.31     6439.33     98.43 o 
   2  11   9       96.66       85.51     16.03 o 
   3  11   9     5623.44     5516.30     84.70 o 
   4  11   9      546.85      562.86     17.78 o 
   5  11   9     9488.69     9366.26    117.78 o 
   6  11   9      355.60      368.24     15.18 o 
   7  11   9     5115.90     4994.04     72.53 o 
   8  11   9       26.12       24.10     13.84 o 
   9  11   9     2048.42     2061.92     53.46 o 
  10  11   9      394.46      390.59     17.06 o 
  11  11   9     2113.85     2064.79     47.94 o 
  12  11   9        5.24      -10.71     23.35 o 
  13  11   9      117.52      149.48     23.52 o 
  14  11   9        1.57        3.66     22.58 o 
  15  11   9        1.41       19.31     24.21 o 
 -15  12   9      118.79      123.07     52.74 o 
 -14  12   9        0.43       28.26     50.07 o 
 -13  12   9      717.67      766.47     63.65 o 
 -12  12   9        1.40       17.80     46.74 o 
 -11  12   9      325.54      323.85     32.60 o 
 -10  12   9       77.96      121.06     21.59 o 
  -9  12   9       13.22        4.47     20.68 o 
  -8  12   9       17.64       27.27     17.92 o 
  -7  12   9       13.62       19.03     16.10 o 
  -6  12   9       24.80       26.96     15.62 o 
  -5  12   9       42.12       62.12     15.93 o 
  -4  12   9     1242.16     1244.11     31.90 o 
  -3  12   9       59.44       57.76     13.96 o 
  -2  12   9      573.22      520.09     20.24 o 
  -1  12   9     5018.96     4948.65     87.69 o 
   0  12   9     1212.26     1233.67     25.33 o 
   1  12   9      675.16      649.22     19.50 o 
   2  12   9     2338.12     2254.20     41.27 o 
   3  12   9      106.15      124.52     16.39 o 
   4  12   9     1401.71     1452.03     31.59 o 
   5  12   9      123.97      127.64     14.59 o 
   6  12   9     5283.03     5069.23     75.65 o 
   7  12   9      771.24      757.44     23.84 o 
   8  12   9      156.01      176.96     15.43 o 
   9  12   9      439.69      432.40     19.60 o 
  10  12   9      479.16      458.73     40.14 o 
  11  12   9       30.28       52.13     21.79 o 
  12  12   9      107.45      112.42     30.90 o 
  13  12   9       28.49       50.34     24.53 o 
  14  12   9        6.07        1.88     24.22 o 
  15  12   9       20.38       37.30     25.46 o 
 -15  13   9       25.19       79.01     51.63 o 
 -14  13   9       45.16       84.12     52.30 o 
 -13  13   9        0.14       83.46     50.07 o 
 -12  13   9      153.05      140.43     43.62 o 
 -11  13   9        1.48       13.80     44.07 o 
 -10  13   9        4.73       -4.31     22.06 o 
  -9  13   9      100.73       88.00     21.39 o 
  -8  13   9        2.26      -16.79     20.31 o 
  -7  13   9      868.38      844.73     29.30 o 
  -6  13   9      118.05       99.54     17.69 o 
  -5  13   9     1386.87     1376.00     34.72 o 
  -4  13   9     1093.77     1099.26     30.82 o 
  -3  13   9     1576.32     1585.59     37.04 o 
  -2  13   9       87.19       89.84     15.63 o 
  -1  13   9     1999.89     1873.90     51.11 o 
   0  13   9     1132.42     1036.12     24.34 o 
   1  13   9     3205.88     3053.99     52.16 o 
   2  13   9      919.22      861.22     24.95 o 
   3  13   9     3829.11     3632.89     60.22 o 
   4  13   9     1520.26     1312.22     31.78 o 
   5  13   9      680.03      703.97     30.24 o 
   6  13   9       95.40      102.54     18.92 o 
   7  13   9     3058.59     2996.57     53.74 o 
   8  13   9       25.05       41.80     17.75 o 
   9  13   9     1822.85     1940.39     59.08 o 
  10  13   9        3.93       17.58     21.58 o 
  11  13   9       66.36       69.40     23.18 o 
  12  13   9      226.94      238.15     26.29 o 
  13  13   9      514.97      571.46     29.46 o 
  14  13   9        3.50      -20.38     29.49 o 
 -14  14   9      338.42      467.80     57.86 o 
 -13  14   9      457.39      479.15     53.86 o 
 -12  14   9       18.07       -8.68     47.18 o 
 -11  14   9      201.50      190.31     32.64 o 
 -10  14   9       23.08       27.13     29.24 o 
  -9  14   9       68.35       68.95     29.61 o 
  -8  14   9        9.48       20.82     20.78 o 
  -7  14   9      248.75      248.94     23.38 o 
  -6  14   9       11.39        3.42     20.04 o 
  -5  14   9       98.20      113.17     19.53 o 
  -4  14   9        4.59       -6.91     16.00 o 
  -3  14   9        4.67        0.52     16.31 o 
  -2  14   9     1043.54      998.02     30.43 o 
  -1  14   9       92.90      106.91     14.41 o 
   0  14   9     1332.38     1361.61     28.56 o 
   1  14   9      147.15      143.56     14.18 o 
   2  14   9     3583.64     3401.48     57.56 o 
   3  14   9     1517.79     1413.89     32.76 o 
   4  14   9     3273.90     3044.52     53.15 o 
   5  14   9     2300.67     2204.64     42.59 o 
   6  14   9     1024.33     1064.72     32.57 o 
   7  14   9      596.49      571.37     26.41 o 
   8  14   9     1908.49     1962.81     55.94 o 
   9  14   9      347.21      369.05     39.70 o 
  10  14   9      601.98      626.05     28.03 o 
  11  14   9      304.83      303.52     26.14 o 
  12  14   9      547.61      541.13     30.03 o 
  13  14   9      439.15      485.41     29.84 o 
 -13  15   9      278.03      332.05     55.86 o 
 -12  15   9       79.40      137.98     49.85 o 
 -11  15   9      436.48      389.80     37.00 o 
 -10  15   9       24.59       44.50     30.66 o 
  -9  15   9      521.49      513.03     40.84 o 
  -8  15   9        3.00       -4.97     28.23 o 
  -7  15   9      842.60      806.09     33.42 o 
  -6  15   9      243.49      261.92     23.57 o 
  -5  15   9     1199.22     1202.23     39.53 o 
  -4  15   9      300.69      333.69     23.70 o 
  -3  15   9     1752.60     1695.84     45.84 o 
  -2  15   9      934.27      945.98     30.46 o 
  -1  15   9      574.99      557.51     20.96 o 
   0  15   9     1386.08     1363.47     32.01 o 
   1  15   9     1932.88     1864.79     34.91 o 
   2  15   9      144.22      155.31     16.94 o 
   3  15   9      395.97      464.84     20.14 o 
   4  15   9     1260.97     1253.33     48.32 o 
   5  15   9     1609.91     1609.30     43.66 o 
   6  15   9       39.93       64.11     20.25 o 
   7  15   9       25.87       46.09     28.23 o 
   8  15   9       17.47       -2.56     23.64 o 
   9  15   9       58.71       56.41     25.19 o 
  10  15   9      244.31      233.07     29.79 o 
  11  15   9      549.75      563.42     37.63 o 
  12  15   9       18.59       61.68     27.75 o 
  13  15   9      166.96      153.36     40.86 o 
 -11  16   9      347.35      238.35     49.18 o 
 -10  16   9        3.27      -51.85     44.07 o 
  -9  16   9       84.67      153.92     32.42 o 
  -8  16   9       57.43       27.46     29.96 o 
  -7  16   9      650.94      721.16     51.19 o 
  -6  16   9      171.39      213.70     30.66 o 
  -5  16   9      629.86      663.25     30.88 o 
  -4  16   9      100.00      113.01     21.92 o 
  -3  16   9     1246.49     1221.61     44.07 o 
  -2  16   9      783.82      827.83     29.79 o 
  -1  16   9        9.65       17.98     17.50 o 
   0  16   9      785.00      729.92     25.73 o 
   1  16   9       89.92       93.12     15.12 o 
   2  16   9     2510.18     2415.58     46.54 o 
   3  16   9       11.68       31.61     17.12 o 
   4  16   9     3541.19     3679.75     68.98 o 
   5  16   9       15.94        2.61     33.14 o 
   6  16   9     1777.31     1890.95     95.85 o 
   7  16   9      474.36      460.75     31.59 o 
   8  16   9     1970.36     2121.94     57.23 o 
   9  16   9      537.40      520.57     50.25 o 
  10  16   9      960.22     1003.11     41.70 o 
  11  16   9      637.07      655.58     36.53 o 
  12  16   9      191.94      172.70     32.03 o 
 -11  17   9      455.68      398.15     54.08 o 
 -10  17   9        3.37      -26.93     46.51 o 
  -9  17   9     1365.23     1348.44     80.79 o 
  -8  17   9       93.15      129.30     42.73 o 
  -7  17   9       87.24       88.58     41.62 o 
  -6  17   9      156.36      175.21     30.44 o 
  -5  17   9     1219.49     1180.69     51.84 o 
  -4  17   9      110.32      112.65     28.08 o 
  -3  17   9      425.02      458.93     34.38 o 
  -2  17   9      891.42      871.84     35.54 o 
  -1  17   9     1053.82      996.67     31.69 o 
   0  17   9      142.68      163.81     23.86 o 
   1  17   9       73.60       74.40     21.73 o 
   2  17   9      297.27      262.97     24.48 o 
   3  17   9       30.42       26.63     20.43 o 
   4  17   9        7.12       36.06     21.23 o 
   5  17   9        9.55       -7.43     25.25 o 
   6  17   9       51.93       48.01     26.56 o 
   7  17   9        6.14       23.11     26.98 o 
   8  17   9       41.22       33.17     27.26 o 
   9  17   9        0.37        2.94     28.68 o 
  10  17   9        0.90       -1.47     28.87 o 
  11  17   9       71.77       62.08     29.35 o 
 -10  18   9       87.59       76.78     48.07 o 
  -9  18   9      825.12      877.30     62.31 o 
  -8  18   9        2.00      -38.50     41.84 o 
  -7  18   9      589.31      551.71     58.09 o 
  -6  18   9      182.44      131.53     47.85 o 
  -5  18   9      805.84      830.34     62.54 o 
  -4  18   9      270.53      300.22     45.85 o 
  -3  18   9      571.14      598.66     51.41 o 
  -2  18   9       74.36       97.03     45.18 o 
  -1  18   9      321.34      296.51     45.29 o 
   0  18   9      720.10      725.55     31.01 o 
   1  18   9      279.71      250.52     25.41 o 
   2  18   9      889.40      894.14     37.54 o 
   3  18   9      184.82      181.24     23.42 o 
   4  18   9      587.49      594.34     27.73 o 
   5  18   9      201.40      200.06     28.25 o 
   6  18   9      793.89      852.82     54.98 o 
   7  18   9      329.21      343.61     30.92 o 
   8  18   9      440.17      397.38     31.87 o 
   9  18   9       32.63       59.80     29.42 o 
  10  18   9      234.33      253.27     31.51 o 
  -9  19   9      258.77      201.41     53.19 o 
  -8  19   9       28.71       23.37     49.85 o 
  -7  19   9     1118.99     1144.81     79.90 o 
  -6  19   9       18.18       -2.89     48.74 o 
  -5  19   9      514.00      398.81     55.19 o 
  -4  19   9       25.79       -5.34     47.40 o 
  -3  19   9      464.16      359.20     52.74 o 
  -2  19   9       29.74       92.14     47.18 o 
  -1  19   9      472.15      438.65     49.85 o 
   0  19   9      205.62      119.29     47.63 o 
   1  19   9       59.52       54.53     46.29 o 
   2  19   9      219.68      196.74     50.30 o 
   3  19   9       85.81       65.00     35.73 o 
   4  19   9      238.24      261.12     35.98 o 
   5  19   9      126.02      173.95     37.83 o 
   6  19   9        4.26        4.24     36.62 o 
   7  19   9       91.62      117.45     28.90 o 
   8  19   9      109.23       93.57     29.17 o 
  -7  20   9     1034.88      963.87     71.88 o 
  -6  20   9      106.93       51.63     52.30 o 
  -5  20   9      591.82      545.47     60.98 o 
  -4  20   9      409.88      452.45     57.64 o 
  -3  20   9     1648.76     1657.34     92.36 o 
  -2  20   9     1084.25     1131.68     78.78 o 
  -1  20   9     1970.77     2035.68    100.37 o 
   0  20   9      305.06      285.98     53.86 o 
   1  20   9      136.28      103.04     49.85 o 
   2  20   9       33.30      -20.03     42.51 o 
   3  20   9       16.82       -8.90     49.63 o 
   4  20   9      363.89      360.76     78.23 o 
   5  20   9        3.31      -19.89     36.75 o 
   6  20   9       44.26       57.89     36.27 o 
   7  20   9        6.72      -50.47     37.60 o 
  -5  21   9      266.99      226.34     57.20 o 
  -4  21   9      354.04      352.52     58.31 o 
  -3  21   9       26.16       55.86     47.63 o 
  -2  21   9     1053.51      945.40     67.43 o 
  -1  21   9       27.06       28.93     50.96 o 
   0  21   9       35.18       38.95     46.51 o 
   1  21   9       65.99      151.11     52.97 o 
   2  21   9       32.10        6.68     45.40 o 
   3  21   9       37.41      -15.36     49.85 o 
   4  21   9      111.95      126.82     37.74 o 
 -18   0  10      126.48      156.68     67.43 o 
 -16   0  10     1036.02     1180.42     85.91 o 
 -14   0  10       32.29        8.79     29.62 o 
 -12   0  10        1.10        2.46     25.90 o 
 -10   0  10      711.57      700.41     36.28 o 
  -8   0  10      233.33      241.91     18.62 o 
  -6   0  10      496.01      508.51     20.56 o 
  -4   0  10     2909.22     2976.26     52.01 o 
  -2   0  10    13500.06    14258.22    257.35 o 
   0   0  10    15350.53    15356.78    289.98 o 
   2   0  10    11027.88    10757.74    155.80 o 
   4   0  10    17581.82    17115.12    226.31 o 
   6   0  10    10867.55    10222.75    193.38 o 
   8   0  10     3823.57     3669.77     76.65 o 
  10   0  10     4300.98     4117.51    124.18 o 
  12   0  10      852.05      836.81     33.83 o 
  14   0  10      933.53      939.29     46.49 o 
  16   0  10       22.88       44.44     29.72 o 
 -18   1  10      416.40      456.03    110.50 o 
 -17   1  10        0.03       -9.15     43.75 o 
 -16   1  10     1294.02     1298.71     52.90 o 
 -15   1  10      477.25      531.22     45.61 o 
 -14   1  10      948.87     1024.01     39.27 o 
 -13   1  10      138.00      137.89     20.89 o 
 -12   1  10     1127.10     1105.25     34.55 o 
 -11   1  10      141.49      152.78     23.64 o 
 -10   1  10       89.06       88.42     28.59 o 
  -9   1  10      176.28      151.90     13.35 o 
  -8   1  10      487.38      465.19     16.96 o 
  -7   1  10       84.85       86.48      9.51 o 
  -6   1  10        6.02       -1.24      8.23 o 
  -5   1  10       53.05       58.31      7.73 o 
  -4   1  10     1966.77     1990.52     28.08 o 
  -3   1  10       27.13       24.14      3.64 o 
  -2   1  10     7478.91     7561.75     84.66 o 
  -1   1  10      113.08      115.73      7.09 o 
   0   1  10     8287.84     8388.14    122.26 o 
   1   1  10      254.42      221.83      9.23 o 
   2   1  10       71.91       69.38      6.20 o 
   3   1  10       36.88       38.00      5.82 o 
   4   1  10     4371.48     4251.91     44.14 o 
   5   1  10     1187.45     1168.93     19.44 o 
   6   1  10      982.26      890.04     17.54 o 
   7   1  10     1404.31     1463.62     27.04 o 
   8   1  10       97.13       93.54     12.02 o 
   9   1  10      729.72      775.83     21.12 o 
  10   1  10        6.05       14.34     12.18 o 
  11   1  10      614.67      643.12     19.61 o 
  12   1  10       93.68       87.22     14.96 o 
  13   1  10      121.91      148.11     20.43 o 
  14   1  10       99.59       90.72     20.44 o 
  15   1  10        0.24        7.08     28.57 o 
  16   1  10       40.52       55.57     23.07 o 
  17   1  10       14.25       24.55     23.24 o 
 -18   2  10       26.85       85.00     49.07 o 
 -17   2  10      110.90      110.12     41.15 o 
 -16   2  10      500.15      531.37     45.29 o 
 -15   2  10      187.23      178.57     28.32 o 
 -14   2  10        2.43       10.21     18.26 o 
 -13   2  10       99.34       98.64     17.01 o 
 -12   2  10        0.36       -7.93     17.87 o 
 -11   2  10       20.22       28.79     20.71 o 
 -10   2  10      568.78      544.55     22.83 o 
  -9   2  10       14.51        7.19     13.55 o 
  -8   2  10      698.83      695.50     26.81 o 
  -7   2  10      220.44      236.49     16.23 o 
  -6   2  10     1095.87     1088.12     26.17 o 
  -5   2  10       11.29        9.64      6.64 o 
  -4   2  10      499.04      453.70     10.49 o 
  -3   2  10     1255.00     1247.29     16.10 o 
  -2   2  10     7916.18     7768.22     84.74 o 
  -1   2  10     1440.12     1390.01     23.11 o 
   0   2  10    20677.33    20702.63    250.16 o 
   1   2  10     6650.62     6777.23    112.68 o 
   2   2  10    10724.35    10702.66    116.59 o 
   3   2  10     1037.20     1051.76     15.61 o 
   4   2  10     7343.44     7056.20     77.84 o 
   5   2  10       91.57       83.86      8.86 o 
   6   2  10     5478.79     5183.38     63.07 o 
   7   2  10      471.93      497.07     15.26 o 
   8   2  10     9479.82     9133.02    123.89 o 
   9   2  10       90.42       96.16     12.41 o 
  10   2  10     2562.54     2463.77     40.78 o 
  11   2  10      429.62      400.00     16.75 o 
  12   2  10     1948.69     1844.10     34.70 o 
  13   2  10       42.05       18.92     18.66 o 
  14   2  10       37.71       12.39     19.99 o 
  15   2  10      141.64      144.21     22.32 o 
  16   2  10        5.45        5.88     21.43 o 
  17   2  10        7.44        2.29     23.54 o 
 -18   3  10      577.69      584.52     51.70 o 
 -17   3  10      121.13      183.73     41.61 o 
 -16   3  10      855.93      954.73     68.21 o 
 -15   3  10       62.39       48.78     27.72 o 
 -14   3  10     1051.27     1087.36     32.27 o 
 -13   3  10        3.43        2.30     24.90 o 
 -12   3  10      216.67      238.98     31.18 o 
 -11   3  10      596.77      582.11     24.65 o 
 -10   3  10       28.11       32.58     14.34 o 
  -9   3  10        8.78       28.77     12.59 o 
  -8   3  10      669.21      619.39     19.59 o 
  -7   3  10      872.80      857.61     22.36 o 
  -6   3  10     1240.94     1241.61     28.91 o 
  -5   3  10     1741.39     1843.37     27.13 o 
  -4   3  10      929.72      947.26     18.32 o 
  -3   3  10      100.59      114.90      6.56 o 
  -2   3  10      438.03      455.14     10.04 o 
  -1   3  10      672.89      707.79     21.80 o 
   0   3  10      127.22      101.29      5.77 o 
   1   3  10      228.14      206.70      9.96 o 
   2   3  10     1151.50     1068.52     16.42 o 
   3   3  10      104.07       88.57      6.85 o 
   4   3  10     1828.46     1767.92     23.33 o 
   5   3  10     1678.21     1552.79     24.90 o 
   6   3  10      708.94      665.72     22.07 o 
   7   3  10     1800.04     1736.21     28.23 o 
   8   3  10     1738.00     1701.84     30.55 o 
   9   3  10     1947.57     1887.41     33.32 o 
  10   3  10      251.32      229.91     14.61 o 
  11   3  10      299.24      274.68     16.11 o 
  12   3  10      470.09      462.91     18.59 o 
  13   3  10      122.59      133.69     20.51 o 
  14   3  10       17.21       12.93     20.50 o 
  15   3  10        3.60      -25.17     22.35 o 
  16   3  10       43.01       41.97     28.38 o 
  17   3  10        6.63      -29.80     28.77 o 
 -18   4  10        4.42       47.55     45.58 o 
 -17   4  10      448.69      492.81     48.73 o 
 -16   4  10       22.26       52.08     37.82 o 
 -15   4  10        7.30       40.76     27.11 o 
 -14   4  10      237.25      233.10     31.26 o 
 -13   4  10        9.81       21.01     19.65 o 
 -12   4  10       83.25       67.97     17.06 o 
 -11   4  10      134.22      102.88     16.44 o 
 -10   4  10       19.52        1.17     14.04 o 
  -9   4  10     1099.51     1055.65     26.73 o 
  -8   4  10     1613.96     1591.99     32.20 o 
  -7   4  10      167.40      172.40     12.43 o 
  -6   4  10      269.84      238.89     11.66 o 
  -5   4  10     5183.00     5300.85     81.18 o 
  -4   4  10     3637.85     3581.71     47.59 o 
  -3   4  10      731.50      678.27     12.88 o 
  -2   4  10     4895.40     4977.08     56.22 o 
  -1   4  10     2113.35     2047.50     24.19 o 
   0   4  10     6140.49     6036.59     67.01 o 
   1   4  10      928.24      863.11     14.14 o 
   2   4  10     5553.44     5552.04     58.48 o 
   3   4  10      568.62      551.53     16.29 o 
   4   4  10     3237.60     3164.01     39.94 o 
   5   4  10      716.88      670.37     16.37 o 
   6   4  10     7446.11     7487.94     94.46 o 
   7   4  10       24.09       43.95      9.72 o 
   8   4  10     1500.88     1407.44     25.33 o 
   9   4  10       45.31       38.48     11.97 o 
  10   4  10     1687.93     1703.26     32.47 o 
  11   4  10      481.95      509.87     18.40 o 
  12   4  10     1100.53     1044.13     32.61 o 
  13   4  10     1439.14     1394.04     46.62 o 
  14   4  10      379.87      383.76     30.37 o 
  15   4  10      117.48       97.36     27.06 o 
  16   4  10        4.89      -33.26     44.25 o 
  17   4  10      106.57       53.88     29.49 o 
 -17   5  10      146.64      140.48     44.29 o 
 -16   5  10       63.00       49.78     38.93 o 
 -15   5  10      127.21      156.31     35.65 o 
 -14   5  10      477.78      499.41     32.72 o 
 -13   5  10      183.07      231.00     19.15 o 
 -12   5  10     1402.06     1348.67     36.50 o 
 -11   5  10     1665.56     1612.44     48.64 o 
 -10   5  10     4263.64     4144.23     69.23 o 
  -9   5  10      981.22      983.02     26.54 o 
  -8   5  10     1470.84     1378.62     29.56 o 
  -7   5  10     1047.54     1031.90     24.46 o 
  -6   5  10     2300.73     2270.28     39.28 o 
  -5   5  10      217.80      257.90     10.95 o 
  -4   5  10      754.19      722.94     16.82 o 
  -3   5  10      371.16      439.96     12.58 o 
  -2   5  10      116.66      118.31      6.50 o 
  -1   5  10      305.07      308.31      8.35 o 
   0   5  10       17.27       41.69      9.00 o 
   1   5  10      436.67      418.95      9.35 o 
   2   5  10     2833.20     2966.36     33.50 o 
   3   5  10     4598.23     4633.55     49.91 o 
   4   5  10       20.19       11.11      7.81 o 
   5   5  10     3087.23     3002.90     38.96 o 
   6   5  10      502.98      504.23     14.69 o 
   7   5  10     2404.94     2367.29     42.66 o 
   8   5  10     1667.93     1611.91     30.83 o 
   9   5  10     2735.97     2701.17     48.32 o 
  10   5  10     3398.44     3368.94     58.14 o 
  11   5  10      340.81      344.02     18.92 o 
  12   5  10      237.12      258.00     25.30 o 
  13   5  10       76.30       83.38     25.37 o 
  14   5  10     1113.70     1096.05     43.50 o 
  15   5  10      130.99      149.07     26.67 o 
  16   5  10      386.93      423.72     33.81 o 
  17   5  10        2.10      -43.12     30.17 o 
 -17   6  10       54.39       71.85     43.87 o 
 -16   6  10       46.05       84.35     41.65 o 
 -15   6  10      505.22      501.35     33.88 o 
 -14   6  10      165.02      175.73     35.38 o 
 -13   6  10       87.84       65.51     20.40 o 
 -12   6  10      737.00      708.57     25.36 o 
 -11   6  10        0.14       -3.66     15.96 o 
 -10   6  10     1850.32     1742.93     36.73 o 
  -9   6  10        5.90        0.47     13.51 o 
  -8   6  10     3980.80     3810.78     71.01 o 
  -7   6  10      113.71      135.60     14.71 o 
  -6   6  10     1872.14     1839.11     30.95 o 
  -5   6  10     1251.31     1239.90     23.34 o 
  -4   6  10     2140.01     2105.62     40.52 o 
  -3   6  10     1417.63     1429.85     24.64 o 
  -2   6  10     2437.35     2389.28     44.20 o 
  -1   6  10     3949.30     4007.68     46.46 o 
   0   6  10     3917.66     3964.75     48.91 o 
   1   6  10      952.84      881.67     16.18 o 
   2   6  10      921.93      870.68     16.82 o 
   3   6  10     3136.81     3144.50     43.34 o 
   4   6  10     5184.29     5233.47     67.74 o 
   5   6  10      138.59       99.84     10.75 o 
   6   6  10      359.36      373.15     23.40 o 
   7   6  10       12.43        4.07     11.89 o 
   8   6  10        8.06       11.56     11.06 o 
   9   6  10        1.25       -7.59     12.90 o 
  10   6  10      554.65      548.48     21.14 o 
  11   6  10     1383.58     1322.17     33.21 o 
  12   6  10       87.16       91.07     23.58 o 
  13   6  10      120.96       49.98     25.42 o 
  14   6  10      149.18      151.02     26.64 o 
  15   6  10      195.79      208.22     29.42 o 
  16   6  10       36.81       46.80     24.12 o 
  17   6  10        4.51       -2.79     24.77 o 
 -17   7  10       25.00       47.41     42.65 o 
 -16   7  10       33.27       25.64     54.30 o 
 -15   7  10       53.40       89.60     37.52 o 
 -14   7  10      222.56      235.58     29.19 o 
 -13   7  10      264.15      243.44     27.37 o 
 -12   7  10     1052.55      992.30     30.07 o 
 -11   7  10        4.34      -18.33     15.65 o 
 -10   7  10     1303.83     1249.10     30.84 o 
  -9   7  10      498.45      489.90     21.17 o 
  -8   7  10      998.71      995.97     25.92 o 
  -7   7  10      346.31      338.63     13.56 o 
  -6   7  10     2504.73     2407.92     38.29 o 
  -5   7  10       47.47       45.30      9.93 o 
  -4   7  10     2506.78     2417.23     41.46 o 
  -3   7  10      680.33      679.10     18.55 o 
  -2   7  10     1352.33     1286.71     25.84 o 
  -1   7  10     1500.35     1428.58     24.86 o 
   0   7  10     7229.25     7171.95     89.94 o 
   1   7  10     4003.09     4021.43     57.59 o 
   2   7  10      272.75      248.93     12.31 o 
   3   7  10      916.85      847.80     18.88 o 
   4   7  10        5.67       29.19      9.93 o 
   5   7  10     1543.14     1520.91     26.28 o 
   6   7  10      533.27      495.06     15.25 o 
   7   7  10     4699.93     4771.30     69.01 o 
   8   7  10      220.73      217.42     15.42 o 
   9   7  10       78.33       99.83     12.87 o 
  10   7  10     2891.74     2808.37     46.50 o 
  11   7  10     1043.29     1003.65     31.33 o 
  12   7  10     1008.41     1018.07     34.15 o 
  13   7  10      117.87      101.46     21.42 o 
  14   7  10      346.81      385.37     31.33 o 
  15   7  10       34.32       63.24     23.86 o 
  16   7  10      327.21      377.53     30.13 o 
 -17   8  10       12.81       47.52     40.42 o 
 -16   8  10      140.32       62.19     42.73 o 
 -15   8  10      313.34      221.06     38.57 o 
 -14   8  10       54.22        1.00     26.68 o 
 -13   8  10       17.06       12.21     23.53 o 
 -12   8  10      377.60      405.33     24.35 o 
 -11   8  10      104.90      108.20     17.34 o 
 -10   8  10     1342.55     1287.07     41.02 o 
  -9   8  10      811.19      711.72     26.51 o 
  -8   8  10     1355.83     1373.57     30.00 o 
  -7   8  10       14.37       22.87     12.10 o 
  -6   8  10     3000.50     2940.45     50.20 o 
  -5   8  10       28.14       36.71     16.74 o 
  -4   8  10     1642.19     1558.57     30.55 o 
  -3   8  10      482.12      456.93     15.23 o 
  -2   8  10     3646.78     3646.29     58.67 o 
  -1   8  10     1153.56     1099.05     28.29 o 
   0   8  10      124.89      155.02     13.74 o 
   1   8  10      246.42      253.11     13.80 o 
   2   8  10      981.67      988.82     20.18 o 
   3   8  10       34.76       36.60     10.17 o 
   4   8  10       44.83       57.20     10.11 o 
   5   8  10      104.76      101.45     11.72 o 
   6   8  10        6.97        4.06     10.89 o 
   7   8  10      253.34      262.77     19.76 o 
   8   8  10        0.18        9.69     13.08 o 
   9   8  10     1383.68     1336.16     26.99 o 
  10   8  10      112.92      144.83     16.19 o 
  11   8  10        0.19        5.50     18.82 o 
  12   8  10      279.38      264.50     23.47 o 
  13   8  10       18.28       32.63     23.94 o 
  14   8  10       59.49       49.64     22.52 o 
  15   8  10        3.20       -1.51     24.20 o 
  16   8  10        8.68      -46.48     24.06 o 
 -16   9  10      328.38      410.16     63.87 o 
 -15   9  10       13.33       -6.90     52.97 o 
 -14   9  10      476.31      505.34     39.23 o 
 -13   9  10      188.43      239.51     63.54 o 
 -12   9  10      762.20      807.72     35.27 o 
 -11   9  10       27.90       -1.92     20.10 o 
 -10   9  10      405.27      448.62     22.08 o 
  -9   9  10      156.72      113.89     17.30 o 
  -8   9  10     4414.19     4244.14     69.67 o 
  -7   9  10        7.66        0.57     13.14 o 
  -6   9  10      553.49      561.19     18.33 o 
  -5   9  10      231.60      237.97     13.96 o 
  -4   9  10     5120.02     5144.79     80.61 o 
  -3   9  10       53.88       56.49     11.57 o 
  -2   9  10     7229.35     7188.86    122.09 o 
  -1   9  10      292.29      253.66     15.26 o 
   0   9  10      475.06      463.63     15.61 o 
   1   9  10      273.61      250.20     12.66 o 
   2   9  10     1634.75     1566.66     28.87 o 
   3   9  10      950.25      935.58     20.93 o 
   4   9  10      162.28      170.13     11.70 o 
   5   9  10      303.72      353.10     14.09 o 
   6   9  10        9.49       -4.43     11.54 o 
   7   9  10      510.39      507.97     18.00 o 
   8   9  10     1390.92     1363.01     29.40 o 
   9   9  10     1800.66     1763.26     32.11 o 
  10   9  10     1357.36     1356.86     28.92 o 
  11   9  10      157.44      128.52     22.56 o 
  12   9  10     1315.38     1348.36     45.00 o 
  13   9  10       22.36       12.95     20.66 o 
  14   9  10      206.54      259.97     29.14 o 
  15   9  10        3.89       10.03     23.83 o 
  16   9  10      435.33      515.81     28.98 o 
 -16  10  10       20.51       65.21     56.53 o 
 -15  10  10       12.91       14.69     52.74 o 
 -14  10  10      291.91      241.25     50.74 o 
 -13  10  10      122.51      100.36     32.05 o 
 -12  10  10      701.66      716.16     39.41 o 
 -11  10  10      152.59      166.11     23.03 o 
 -10  10  10     1284.44     1221.97     49.92 o 
  -9  10  10      549.86      516.00     20.35 o 
  -8  10  10     2915.47     2785.77     50.03 o 
  -7  10  10      622.38      590.96     20.59 o 
  -6  10  10     9386.35     9314.54    140.99 o 
  -5  10  10        5.61        4.16     12.03 o 
  -4  10  10     1045.16     1016.47     28.05 o 
  -3  10  10      588.88      571.39     20.25 o 
  -2  10  10     4894.97     4828.41     85.14 o 
  -1  10  10      676.96      668.34     22.84 o 
   0  10  10      283.43      287.33     13.96 o 
   1  10  10        1.40        6.72     12.28 o 
   2  10  10       50.25       30.73     11.49 o 
   3  10  10        0.27        4.66     12.06 o 
   4  10  10       12.84       28.04     11.11 o 
   5  10  10     1276.17     1290.18     25.91 o 
   6  10  10       18.51       23.30     12.26 o 
   7  10  10       48.07       37.94     13.94 o 
   8  10  10     1385.89     1372.48     29.42 o 
   9  10  10      267.99      264.16     17.18 o 
  10  10  10       86.96       95.30     18.37 o 
  11  10  10      316.33      319.85     24.49 o 
  12  10  10       49.04       -5.70     21.87 o 
  13  10  10        4.17       -2.10     22.97 o 
  14  10  10        6.90       -8.51     30.93 o 
  15  10  10       85.08       88.26     25.52 o 
 -15  11  10       45.12       98.81     54.30 o 
 -14  11  10      131.97      228.78     55.64 o 
 -13  11  10      341.33      380.20     37.14 o 
 -12  11  10      863.44      853.02     43.25 o 
 -11  11  10       35.33       29.79     28.93 o 
 -10  11  10     1404.72     1407.63     43.46 o 
  -9  11  10      861.82      843.59     28.97 o 
  -8  11  10      720.02      781.36     24.34 o 
  -7  11  10     1497.16     1540.82     38.17 o 
  -6  11  10     7012.89     6718.23    116.84 o 
  -5  11  10     1776.20     1768.90     39.68 o 
  -4  11  10     1253.61     1246.63     31.94 o 
  -3  11  10      639.72      667.97     22.90 o 
  -2  11  10       93.63      101.25     14.36 o 
  -1  11  10       14.67       -2.46     16.09 o 
   0  11  10     5593.95     5473.75     95.06 o 
   1  11  10       11.40       -3.67     12.61 o 
   2  11  10      825.99      757.77     22.97 o 
   3  11  10       35.87       34.42     13.15 o 
   4  11  10      167.23      177.37     16.17 o 
   5  11  10      194.95      191.68     15.30 o 
   6  11  10        7.70       13.01     13.14 o 
   7  11  10       56.61       61.73     14.55 o 
   8  11  10       12.93        2.48     18.67 o 
   9  11  10       14.46       18.36     16.08 o 
  10  11  10      405.92      395.02     25.73 o 
  11  11  10      287.51      281.66     23.71 o 
  12  11  10      624.59      669.36     28.72 o 
  13  11  10        2.88        5.50     23.46 o 
  14  11  10      487.04      500.62     28.64 o 
  15  11  10      352.40      407.56     43.93 o 
 -15  12  10       16.22       27.60     52.30 o 
 -14  12  10       24.83       51.41     53.64 o 
 -13  12  10       17.19       39.61     51.41 o 
 -12  12  10      855.16      926.93     67.66 o 
 -11  12  10      206.90      239.69     49.85 o 
 -10  12  10      667.79      566.62     55.86 o 
  -9  12  10      651.42      643.98     29.14 o 
  -8  12  10     1086.85     1080.74     36.88 o 
  -7  12  10      240.92      234.80     19.69 o 
  -6  12  10       98.13      102.39     17.11 o 
  -5  12  10     1714.28     1704.87     39.92 o 
  -4  12  10     3849.67     3835.89     71.23 o 
  -3  12  10       25.41       19.60     14.91 o 
  -2  12  10      210.20      199.77     16.18 o 
  -1  12  10      956.32      960.03     27.91 o 
   0  12  10      801.86      774.86     32.33 o 
   1  12  10       66.62       71.31     13.75 o 
   2  12  10       83.38       51.70     14.83 o 
   3  12  10      478.89      476.42     18.99 o 
   4  12  10        3.96       22.75     15.25 o 
   5  12  10        2.97      -22.24     13.85 o 
   6  12  10        0.31        2.45     14.26 o 
   7  12  10      366.69      357.37     19.81 o 
   8  12  10       30.76       17.11     14.94 o 
   9  12  10       34.18       -2.99     18.10 o 
  10  12  10      206.36      225.18     24.17 o 
  11  12  10      514.80      480.65     28.49 o 
  12  12  10       77.65       65.70     24.20 o 
  13  12  10        8.36        7.72     24.24 o 
  14  12  10       20.42       47.84     26.16 o 
 -14  13  10     1039.96     1001.26     73.89 o 
 -13  13  10        8.10       70.10     51.41 o 
 -12  13  10      316.08      243.03     48.96 o 
 -11  13  10     1134.38     1175.74     75.45 o 
 -10  13  10      810.62      957.42     66.32 o 
  -9  13  10      511.32      541.73     36.15 o 
  -8  13  10      921.74      912.41     36.06 o 
  -7  13  10      933.67      921.43     34.02 o 
  -6  13  10      349.08      384.25     21.78 o 
  -5  13  10      540.59      541.89     23.14 o 
  -4  13  10     1620.75     1611.20     38.62 o 
  -3  13  10       20.74       11.67     15.93 o 
  -2  13  10     3342.43     3241.01     62.07 o 
  -1  13  10       62.88       43.09     15.50 o 
   0  13  10      364.94      382.10     21.86 o 
   1  13  10      333.97      311.44     35.08 o 
   2  13  10      328.79      317.13     18.01 o 
   3  13  10      300.01      313.74     18.23 o 
   4  13  10       70.44       65.66     15.66 o 
   5  13  10       67.35       61.24     16.22 o 
   6  13  10      246.52      230.97     17.42 o 
   7  13  10      285.58      275.37     20.90 o 
   8  13  10       89.27       70.59     20.47 o 
   9  13  10      388.80      411.24     26.68 o 
  10  13  10      717.37      751.67     30.31 o 
  11  13  10       22.35        1.55     23.50 o 
  12  13  10      202.67      222.47     25.37 o 
  13  13  10      135.75      119.81     25.86 o 
 -13  14  10      602.69      769.14     67.66 o 
 -12  14  10      194.79      189.61     52.52 o 
 -11  14  10        3.11      -19.36     46.29 o 
 -10  14  10      280.53      362.16     35.10 o 
  -9  14  10      140.36      114.59     30.47 o 
  -8  14  10     1997.78     1933.67     64.23 o 
  -7  14  10      177.92      169.96     22.84 o 
  -6  14  10      538.78      528.22     26.84 o 
  -5  14  10      362.19      402.84     24.57 o 
  -4  14  10      601.97      632.43     25.61 o 
  -3  14  10     3159.37     3183.37     62.09 o 
  -2  14  10     1260.30     1274.53     34.51 o 
  -1  14  10     2511.97     2475.03     45.23 o 
   0  14  10     2700.42     2600.89     47.34 o 
   1  14  10      681.72      656.17     24.50 o 
   2  14  10      267.96      257.93     18.32 o 
   3  14  10       74.45       65.48     17.00 o 
   4  14  10      219.09      215.14     18.60 o 
   5  14  10      789.06      751.75     24.64 o 
   6  14  10      704.96      681.01     31.59 o 
   7  14  10       33.88       40.42     24.94 o 
   8  14  10       75.85      109.88     21.42 o 
   9  14  10      476.21      459.08     26.15 o 
  10  14  10        5.17       36.32     27.37 o 
  11  14  10      111.72       94.75     24.69 o 
  12  14  10       27.15       14.81     25.56 o 
  13  14  10      469.31      459.02     30.77 o 
 -13  15  10     1344.46     1489.10     91.69 o 
 -12  15  10      710.35      820.99     67.88 o 
 -11  15  10      587.66      702.82     62.76 o 
 -10  15  10      319.94      281.07     34.94 o 
  -9  15  10      227.26      258.14     47.63 o 
  -8  15  10      668.77      684.02     39.96 o 
  -7  15  10     2647.38     2658.60     78.41 o 
  -6  15  10     1393.03     1472.76     55.81 o 
  -5  15  10     1126.43     1150.35     39.55 o 
  -4  15  10      255.19      267.24     22.50 o 
  -3  15  10     1398.04     1422.44     45.51 o 
  -2  15  10        7.57       31.83     20.07 o 
  -1  15  10       32.86       37.42     16.21 o 
   0  15  10      142.21      123.87     16.41 o 
   1  15  10      130.55      118.52     18.98 o 
   2  15  10        5.12       -3.54     15.84 o 
   3  15  10       68.20       45.36     19.46 o 
   4  15  10     1069.35     1034.83     33.59 o 
   5  15  10      329.42      352.83     22.17 o 
   6  15  10       37.43       55.55     25.21 o 
   7  15  10      102.81      123.41     29.40 o 
   8  15  10      270.20      290.21     29.67 o 
   9  15  10      126.46      179.50     27.94 o 
  10  15  10        6.79       17.49     27.87 o 
  11  15  10       72.90       99.89     29.32 o 
  12  15  10      327.42      302.93     33.34 o 
 -11  16  10      915.78     1012.17     70.33 o 
 -10  16  10       10.33       45.00     74.67 o 
  -9  16  10       38.46       49.84     32.25 o 
  -8  16  10       27.27       60.92     31.39 o 
  -7  16  10      184.04      156.59     32.34 o 
  -6  16  10      273.08      269.60     33.04 o 
  -5  16  10      660.47      687.65     81.68 o 
  -4  16  10       19.40       42.01     28.87 o 
  -3  16  10     1638.77     1532.52     54.98 o 
  -2  16  10     2135.88     2154.02     50.05 o 
  -1  16  10     1158.20     1106.91     33.85 o 
   0  16  10      898.28      937.57     32.48 o 
   1  16  10      775.78      714.15     28.91 o 
   2  16  10      452.86      463.51     24.33 o 
   3  16  10      167.17      137.82     20.72 o 
   4  16  10     1733.06     1685.46     50.29 o 
   5  16  10        2.66       -8.18     21.91 o 
   6  16  10      430.23      490.76     31.54 o 
   7  16  10        4.10       -0.82     26.47 o 
   8  16  10      671.58      679.69     41.59 o 
   9  16  10      152.76      152.39     30.14 o 
  10  16  10      620.65      619.65     36.57 o 
  11  16  10      344.34      343.47     33.68 o 
 -10  17  10       15.13      -30.49     45.40 o 
  -9  17  10      687.25      720.40     61.65 o 
  -8  17  10      215.89      200.86     34.30 o 
  -7  17  10       50.17       43.36     29.84 o 
  -6  17  10      213.80      268.11     32.55 o 
  -5  17  10     1354.64     1320.07     55.08 o 
  -4  17  10       21.73       25.33     28.00 o 
  -3  17  10      331.15      329.08     26.85 o 
  -2  17  10       32.18       69.49     42.87 o 
  -1  17  10        4.57      -12.30     25.61 o 
   0  17  10      932.89      889.57     35.17 o 
   1  17  10       44.58       28.83     21.67 o 
   2  17  10        7.57       -8.69     23.66 o 
   3  17  10        9.23      -42.32     21.16 o 
   4  17  10      156.58      173.76     22.77 o 
   5  17  10        2.89       13.42     26.38 o 
   6  17  10        2.60       14.22     25.92 o 
   7  17  10        6.36       38.29     28.02 o 
   8  17  10       54.84       56.92     27.44 o 
   9  17  10       85.97      125.95     32.99 o 
  10  17  10        5.51      -25.45     29.61 o 
  -9  18  10      186.96      218.99     51.85 o 
  -8  18  10        9.95      -42.06     47.40 o 
  -7  18  10      265.24      270.62     52.52 o 
  -6  18  10       39.25       36.50     47.40 o 
  -5  18  10      230.91      202.30     50.30 o 
  -4  18  10      503.25      492.73     54.08 o 
  -3  18  10      339.63      319.77     27.79 o 
  -2  18  10     1157.21     1161.11     58.16 o 
  -1  18  10      149.27      126.42     25.42 o 
   0  18  10      796.58      789.56     32.91 o 
   1  18  10      342.30      358.50     28.20 o 
   2  18  10     1899.91     1887.36     52.53 o 
   3  18  10      236.85      228.38     29.54 o 
   4  18  10     2546.53     2592.03     55.72 o 
   5  18  10      240.98      260.38     29.00 o 
   6  18  10     1554.45     1546.00     51.97 o 
   7  18  10       10.43       30.90     27.65 o 
   8  18  10      925.94      995.53     42.66 o 
   9  18  10       14.61        5.20     32.65 o 
  -8  19  10        1.53       -1.56     50.52 o 
  -7  19  10       97.82      121.96     46.74 o 
  -6  19  10       68.94       -1.11     49.41 o 
  -5  19  10      417.16      421.74     56.97 o 
  -4  19  10      210.29      211.42     51.63 o 
  -3  19  10      194.78      137.54     45.40 o 
  -2  19  10      126.28       58.53     48.52 o 
  -1  19  10      294.99      293.10     52.74 o 
   0  19  10      114.46       54.75     48.29 o 
   1  19  10      266.54      232.79     46.96 o 
   2  19  10      585.82      557.72     58.31 o 
   3  19  10      190.34      195.92     27.98 o 
   4  19  10      971.76     1027.10     60.00 o 
   5  19  10     1039.05     1142.68     66.44 o 
   6  19  10      167.26      188.75     31.01 o 
   7  19  10        9.19      -28.50     29.36 o 
  -6  20  10       39.11      -38.50     51.63 o 
  -5  20  10       34.83       -8.68     50.52 o 
  -4  20  10      146.94      156.01     48.96 o 
  -3  20  10      344.95      340.28     56.53 o 
  -2  20  10      600.15      591.99     61.87 o 
  -1  20  10        2.04       56.75     50.74 o 
   0  20  10     1516.87     1506.68     83.23 o 
   1  20  10       42.84       54.08     49.41 o 
   2  20  10      709.13      665.65     63.43 o 
   3  20  10      206.72      178.04     53.19 o 
   4  20  10      507.26      502.52     60.31 o 
   5  20  10      468.39      525.20     45.65 o 
  -3  21  10       40.00       92.36     53.86 o 
  -2  21  10      421.66      457.34     60.53 o 
  -1  21  10      669.92      649.63     64.76 o 
   0  21  10      208.80      211.65     54.30 o 
   1  21  10      690.82      761.13     62.76 o 
   2  21  10     1020.96     1054.90     73.89 o 
 -17   0  11        4.92       22.71     36.57 o 
 -15   0  11     1112.13     1075.37     78.34 o 
 -13   0  11       85.78       52.71     30.71 o 
 -11   0  11      151.94      157.61     25.66 o 
  -9   0  11      161.74      155.59     24.59 o 
  -7   0  11     7407.97     7314.03    145.91 o 
  -5   0  11     7868.85     7875.52    155.10 o 
  -3   0  11     8469.44     8709.84    126.96 o 
  -1   0  11     6561.02     6535.64    128.37 o 
   1   0  11      211.01      160.54     11.51 o 
   3   0  11       45.33       40.82      9.73 o 
   5   0  11      325.50      335.67     14.42 o 
   7   0  11        6.03        5.84     15.33 o 
   9   0  11     3686.47     3562.20     76.34 o 
  11   0  11     2053.13     1999.25     50.97 o 
  13   0  11      649.17      663.09     52.41 o 
  15   0  11     1130.78     1139.98     80.23 o 
  17   0  11      418.38      419.15     40.14 o 
 -17   1  11       13.58      -13.67     43.33 o 
 -16   1  11      105.60      153.75     30.11 o 
 -15   1  11       62.32       96.98     29.30 o 
 -14   1  11       75.60       33.71     77.56 o 
 -13   1  11      213.39      232.89     23.07 o 
 -12   1  11      331.04      338.94     21.77 o 
 -11   1  11     1175.72     1167.13     57.37 o 
 -10   1  11       29.28       31.72     18.53 o 
  -9   1  11     5098.58     5026.45     90.38 o 
  -8   1  11      361.30      388.63     15.50 o 
  -7   1  11     4201.60     4165.67     67.52 o 
  -6   1  11      671.64      650.87     16.75 o 
  -5   1  11     3551.65     3566.95     48.64 o 
  -4   1  11      313.23      288.76     10.04 o 
  -3   1  11     5753.36     5806.80     73.15 o 
  -2   1  11      334.33      350.68      8.70 o 
  -1   1  11     1837.65     1774.65     24.50 o 
   0   1  11        5.24       12.95      4.11 o 
   1   1  11      953.41      927.05     23.20 o 
   2   1  11       91.76      120.86      7.07 o 
   3   1  11      398.08      383.66      8.99 o 
   4   1  11      203.33      215.22      8.74 o 
   5   1  11       40.28       42.86      8.01 o 
   6   1  11       25.48       28.91      9.45 o 
   7   1  11      964.60      930.92     21.61 o 
   8   1  11        1.50        6.37     11.14 o 
   9   1  11      246.17      267.68     16.12 o 
  10   1  11        0.52        2.80     13.14 o 
  11   1  11       41.75       32.33     14.07 o 
  12   1  11       31.06       18.33     20.49 o 
  13   1  11      388.79      380.24     23.85 o 
  14   1  11      101.46      125.14     21.69 o 
  15   1  11        1.52        5.22     21.97 o 
  16   1  11       31.20        7.71     23.27 o 
  17   1  11        3.87      -17.97     24.65 o 
 -17   2  11      159.57      203.63     45.31 o 
 -16   2  11       52.66       41.95     30.66 o 
 -15   2  11      149.94      150.66     29.31 o 
 -14   2  11      716.16      750.79     36.27 o 
 -13   2  11      409.48      430.28     21.82 o 
 -12   2  11      222.48      231.69     22.61 o 
 -11   2  11      954.54      932.93     26.95 o 
 -10   2  11      167.11      167.73     17.19 o 
  -9   2  11     2957.30     2813.31     56.28 o 
  -8   2  11      915.97      869.27     26.67 o 
  -7   2  11     3056.19     2957.23     64.70 o 
  -6   2  11      610.60      649.28     24.28 o 
  -5   2  11     2166.75     2044.99     33.15 o 
  -4   2  11       30.36       25.80      6.22 o 
  -3   2  11     8061.53     8247.67     91.08 o 
  -2   2  11      213.47      233.01      8.43 o 
  -1   2  11     2672.94     2575.30     35.34 o 
   0   2  11      139.27      172.34      8.97 o 
   1   2  11      987.83      940.89     21.27 o 
   2   2  11        5.50        2.18      5.67 o 
   3   2  11      941.77      932.63     15.26 o 
   4   2  11      578.84      611.26     13.76 o 
   5   2  11       39.33       25.18      9.72 o 
   6   2  11      990.42      932.19     18.56 o 
   7   2  11      217.01      208.02     12.83 o 
   8   2  11       54.48       53.89     12.13 o 
   9   2  11      960.12      921.22     23.20 o 
  10   2  11       27.68       22.80     13.24 o 
  11   2  11      677.03      661.60     23.32 o 
  12   2  11      152.27      128.15     19.56 o 
  13   2  11     4488.86     4242.25     78.09 o 
  14   2  11      433.08      431.77     25.51 o 
  15   2  11      992.69      971.56     34.21 o 
  16   2  11       25.62       19.41     41.80 o 
  17   2  11      172.00      177.83     30.39 o 
 -17   3  11       84.87      136.22     46.88 o 
 -16   3  11       36.24       78.80     37.30 o 
 -15   3  11       51.69       31.01     30.88 o 
 -14   3  11      155.78      188.79     28.78 o 
 -13   3  11      217.52      193.48     26.02 o 
 -12   3  11        5.26      -16.26     17.16 o 
 -11   3  11       20.94        4.13     17.46 o 
 -10   3  11      861.52      839.23     28.50 o 
  -9   3  11     2064.27     2014.39     39.14 o 
  -8   3  11       40.62       66.93     15.63 o 
  -7   3  11     2055.02     1967.89     37.04 o 
  -6   3  11     2353.73     2317.17     40.87 o 
  -5   3  11     3917.97     3731.28     59.82 o 
  -4   3  11     5613.57     5734.06     69.20 o 
  -3   3  11     6159.42     6236.89     92.30 o 
  -2   3  11     1501.13     1456.05     21.13 o 
  -1   3  11      839.12      766.43     15.76 o 
   0   3  11      358.37      323.34      9.57 o 
   1   3  11      439.97      435.58     11.04 o 
   2   3  11     3528.42     3497.74     38.65 o 
   3   3  11       84.08       90.93      7.42 o 
   4   3  11      149.76      137.08      8.92 o 
   5   3  11      531.41      513.21     14.57 o 
   6   3  11      519.32      514.33     14.66 o 
   7   3  11      347.76      329.61     14.67 o 
   8   3  11      136.22      129.51     12.52 o 
   9   3  11      180.54      174.13     13.92 o 
  10   3  11      234.11      233.46     15.41 o 
  11   3  11       45.05       70.50     14.85 o 
  12   3  11     1155.04     1149.66     34.84 o 
  13   3  11      814.92      778.41     29.56 o 
  14   3  11       56.93       30.23     36.29 o 
  15   3  11        0.18       16.89     25.70 o 
  16   3  11       22.60      -30.51     27.78 o 
  17   3  11        5.31       29.05     30.39 o 
 -17   4  11      160.14      198.67     49.63 o 
 -16   4  11       65.56       89.00     31.04 o 
 -15   4  11      876.59      857.10     44.89 o 
 -14   4  11       96.88       97.95     27.04 o 
 -13   4  11      985.46      953.44     33.29 o 
 -12   4  11      749.97      756.84     29.00 o 
 -11   4  11      106.91      123.86     18.35 o 
 -10   4  11       41.11       47.10     14.89 o 
  -9   4  11      795.80      768.07     23.21 o 
  -8   4  11      577.63      574.59     19.13 o 
  -7   4  11     1513.40     1441.63     30.11 o 
  -6   4  11     1320.81     1301.77     27.28 o 
  -5   4  11     3538.94     3451.50     55.45 o 
  -4   4  11     2989.01     3072.58     45.26 o 
  -3   4  11       95.92      131.39      9.11 o 
  -2   4  11      438.02      511.60     15.71 o 
  -1   4  11      704.37      736.13     12.68 o 
   0   4  11       42.96       58.04      8.37 o 
   1   4  11       47.47       56.01      7.21 o 
   2   4  11      939.61      968.78     15.58 o 
   3   4  11      107.09      116.36      8.09 o 
   4   4  11      780.50      796.26     16.61 o 
   5   4  11       48.56       33.41      9.91 o 
   6   4  11     1650.58     1655.18     27.76 o 
   7   4  11       28.44       20.79     10.83 o 
   8   4  11      808.79      810.81     19.72 o 
   9   4  11      452.66      458.18     16.70 o 
  10   4  11      315.83      349.88     20.39 o 
  11   4  11     1175.79     1116.98     34.64 o 
  12   4  11      586.64      559.71     29.75 o 
  13   4  11       20.10       44.34     24.38 o 
  14   4  11      171.95      185.02     28.23 o 
  15   4  11      247.87      343.51     56.47 o 
  16   4  11       26.71       38.71     29.52 o 
 -17   5  11      179.31      193.19     44.59 o 
 -16   5  11      154.17      163.09     44.35 o 
 -15   5  11       17.28       30.35     29.37 o 
 -14   5  11       67.66       76.72     27.36 o 
 -13   5  11       15.52       14.04     20.43 o 
 -12   5  11      530.15      521.01     22.66 o 
 -11   5  11     1484.41     1375.18     34.17 o 
 -10   5  11       11.25       17.22     14.84 o 
  -9   5  11      164.85      184.44     15.64 o 
  -8   5  11      370.47      331.63     16.24 o 
  -7   5  11     1476.66     1434.63     62.60 o 
  -6   5  11     1932.08     1831.29     38.76 o 
  -5   5  11     3715.58     3782.35     54.71 o 
  -4   5  11     1488.11     1405.03     25.20 o 
  -3   5  11       66.46       69.34      9.87 o 
  -2   5  11     5724.99     5863.08     95.82 o 
  -1   5  11     2982.40     3021.10     35.87 o 
   0   5  11     2278.81     2207.58     27.74 o 
   1   5  11     2382.93     2370.80     27.89 o 
   2   5  11     4879.21     4826.27     52.20 o 
   3   5  11     9748.26     9723.56    120.58 o 
   4   5  11     1432.41     1428.64     24.93 o 
   5   5  11     1770.15     1753.05     28.89 o 
   6   5  11      512.45      530.06     19.18 o 
   7   5  11      413.41      412.47     20.58 o 
   8   5  11      324.02      314.60     15.22 o 
   9   5  11      620.64      567.80     21.32 o 
  10   5  11      910.20      862.15     26.54 o 
  11   5  11      705.98      696.58     40.60 o 
  12   5  11      967.46      941.66     37.97 o 
  13   5  11      106.65       97.30     41.64 o 
  14   5  11      564.19      556.79     45.02 o 
  15   5  11       11.03        0.52     26.67 o 
  16   5  11      384.76      342.30     32.95 o 
 -17   6  11     1512.12     1594.68     76.00 o 
 -16   6  11      427.19      445.84     63.54 o 
 -15   6  11      418.40      443.65     34.46 o 
 -14   6  11      349.99      300.55     29.43 o 
 -13   6  11     1090.02     1100.25     70.41 o 
 -12   6  11      335.69      358.90     21.23 o 
 -11   6  11     1940.14     1838.09     50.68 o 
 -10   6  11     1475.57     1393.63     34.97 o 
  -9   6  11      143.83      158.68     15.82 o 
  -8   6  11     1883.65     1832.17     40.63 o 
  -7   6  11      746.28      721.56     21.12 o 
  -6   6  11     1593.81     1572.93     28.26 o 
  -5   6  11        4.04       11.17      9.30 o 
  -4   6  11      977.22      958.42     20.15 o 
  -3   6  11      215.01      257.11     11.63 o 
  -2   6  11      101.11       90.41      9.36 o 
  -1   6  11        1.97       -9.60     10.38 o 
   0   6  11      115.70      121.58      8.07 o 
   1   6  11      207.04      203.07      9.09 o 
   2   6  11        7.71       -0.19      8.23 o 
   3   6  11     3559.17     3503.04     47.92 o 
   4   6  11     1145.34     1139.54     22.02 o 
   5   6  11      181.19      183.92     12.35 o 
   6   6  11     2077.08     2024.22     32.33 o 
   7   6  11      200.26      200.95     13.17 o 
   8   6  11     1350.54     1395.80     26.89 o 
   9   6  11      300.00      304.02     15.49 o 
  10   6  11       11.35        6.43     15.91 o 
  11   6  11      110.43      131.22     26.37 o 
  12   6  11     1523.46     1517.48     51.33 o 
  13   6  11      163.07      129.81     25.76 o 
  14   6  11       60.58       42.21     26.31 o 
  15   6  11      158.73      164.95     25.27 o 
  16   6  11        7.14       27.81     23.85 o 
 -16   7  11       81.37       35.46    104.60 o 
 -15   7  11      179.56      182.47     43.06 o 
 -14   7  11      122.58      119.87     27.93 o 
 -13   7  11        9.26        5.30     25.29 o 
 -12   7  11       11.67      -21.22     19.55 o 
 -11   7  11        4.74       -1.10     22.86 o 
 -10   7  11      238.73      220.74     17.45 o 
  -9   7  11      209.14      234.92     18.45 o 
  -8   7  11      257.00      234.08     15.61 o 
  -7   7  11      386.81      372.32     16.16 o 
  -6   7  11     2667.22     2600.92     53.19 o 
  -5   7  11      148.09      184.15     20.46 o 
  -4   7  11     2603.22     2585.90     44.29 o 
  -3   7  11     1411.81     1453.54     28.96 o 
  -2   7  11     2183.72     2148.09     37.84 o 
  -1   7  11     2074.82     2040.97     36.43 o 
   0   7  11     1867.10     1900.09     31.65 o 
   1   7  11     5280.97     5252.09     73.37 o 
   2   7  11     1019.91      994.16     27.11 o 
   3   7  11     4675.52     4466.11     59.33 o 
   4   7  11     2020.03     2012.86     31.56 o 
   5   7  11     7080.39     6994.76     89.41 o 
   6   7  11        2.50       12.06     11.00 o 
   7   7  11     3837.59     3835.68     53.42 o 
   8   7  11      264.64      255.25     15.60 o 
   9   7  11     1073.54     1020.14     23.86 o 
  10   7  11       43.37       48.39     19.13 o 
  11   7  11     1772.48     1777.48     44.47 o 
  12   7  11     1418.13     1354.59     37.87 o 
  13   7  11      580.64      535.65     27.63 o 
  14   7  11      135.39      121.43     23.56 o 
  15   7  11       79.90       87.90     25.35 o 
  16   7  11       63.39       41.58     24.39 o 
 -16   8  11        3.32       17.26     41.14 o 
 -15   8  11     2042.64     1986.66    348.18 o 
 -14   8  11      458.59      452.01     31.94 o 
 -13   8  11     1090.71     1029.04     40.51 o 
 -12   8  11      369.16      416.12     41.73 o 
 -11   8  11      251.03      286.26     27.05 o 
 -10   8  11      585.64      524.26     24.38 o 
  -9   8  11     1768.93     1586.53     39.30 o 
  -8   8  11      146.21      145.52     16.74 o 
  -7   8  11      183.36      176.48     20.19 o 
  -6   8  11      147.18      161.47     14.32 o 
  -5   8  11      130.97      116.89     12.54 o 
  -4   8  11      551.02      601.70     18.53 o 
  -3   8  11       16.51       10.67     10.67 o 
  -2   8  11      796.64      792.57     20.78 o 
  -1   8  11     1713.48     1761.39     32.66 o 
   0   8  11      119.65      126.82     13.11 o 
   1   8  11      703.04      675.61     19.10 o 
   2   8  11      825.35      819.64     23.94 o 
   3   8  11      460.84      453.14     17.24 o 
   4   8  11      568.62      602.48     19.24 o 
   5   8  11      111.54      108.86     12.16 o 
   6   8  11        2.94        8.57     12.12 o 
   7   8  11      635.32      647.64     18.78 o 
   8   8  11        9.35       20.37     14.20 o 
   9   8  11        9.11       10.64     13.70 o 
  10   8  11        2.26       -2.50     17.19 o 
  11   8  11       47.31       54.04     21.65 o 
  12   8  11       11.86        8.07     22.02 o 
  13   8  11       23.78       -5.41     22.72 o 
  14   8  11        1.58      -30.26     24.77 o 
  15   8  11       68.49       36.03     25.74 o 
 -16   9  11       81.00      137.76     54.08 o 
 -15   9  11      152.88      129.75     52.30 o 
 -14   9  11       76.43      112.27     84.24 o 
 -13   9  11       97.58       47.04     30.66 o 
 -12   9  11       51.01      100.06     30.43 o 
 -11   9  11       80.57       62.56     22.25 o 
 -10   9  11        4.74      -11.80     19.47 o 
  -9   9  11      120.61       95.56     18.62 o 
  -8   9  11      512.87      509.87     25.99 o 
  -7   9  11      364.19      341.30     17.09 o 
  -6   9  11       15.69        4.99     12.48 o 
  -5   9  11      379.75      369.05     17.81 o 
  -4   9  11       20.32        5.35     11.82 o 
  -3   9  11     5088.91     5116.35     80.35 o 
  -2   9  11      634.79      613.79     24.99 o 
  -1   9  11     4747.79     4699.66     91.62 o 
   0   9  11     1037.18     1006.29     30.16 o 
   1   9  11     3184.78     3104.49     47.14 o 
   2   9  11      673.42      645.07     20.45 o 
   3   9  11     6829.00     6677.45     91.97 o 
   4   9  11      707.61      749.77     19.19 o 
   5   9  11     5097.91     5043.92     67.27 o 
   6   9  11      572.59      553.57     16.88 o 
   7   9  11     5161.83     5020.82     73.26 o 
   8   9  11       45.86       70.15     15.15 o 
   9   9  11     2042.63     2102.95     39.06 o 
  10   9  11      129.07      146.19     19.03 o 
  11   9  11      710.94      750.99     29.81 o 
  12   9  11        3.63       12.12     20.61 o 
  13   9  11      216.87      246.20     24.84 o 
  14   9  11        0.99        5.72     23.32 o 
  15   9  11       93.02       55.48     27.97 o 
 -15  10  11      217.97       94.81     57.42 o 
 -14  10  11       24.36       14.87     33.68 o 
 -13  10  11     1143.27     1194.86     56.69 o 
 -12  10  11       33.65       11.18     28.37 o 
 -11  10  11      772.39      748.74     41.73 o 
 -10  10  11      164.53      185.10     22.58 o 
  -9  10  11      837.13      839.69     31.09 o 
  -8  10  11      280.59      278.25     18.02 o 
  -7  10  11      384.66      356.16     17.56 o 
  -6  10  11       10.88       17.00     13.57 o 
  -5  10  11       34.90       38.04     13.07 o 
  -4  10  11        8.91      -15.71     13.48 o 
  -3  10  11     1895.06     1900.99     60.97 o 
  -2  10  11     2138.62     2134.78     43.51 o 
  -1  10  11      112.66      124.83     13.95 o 
   0  10  11        6.19       -3.80     17.32 o 
   1  10  11     1494.58     1479.51     32.07 o 
   2  10  11      661.59      638.23     20.82 o 
   3  10  11     2397.16     2358.88     39.00 o 
   4  10  11      281.23      267.11     20.10 o 
   5  10  11     1867.82     1868.07     35.27 o 
   6  10  11        4.84       -3.29     12.82 o 
   7  10  11     1668.80     1651.37     32.78 o 
   8  10  11      331.27      308.59     18.63 o 
   9  10  11      145.03      179.88     21.94 o 
  10  10  11        1.43        0.56     20.64 o 
  11  10  11      264.84      272.35     24.46 o 
  12  10  11      491.67      460.70     26.92 o 
  13  10  11        2.29       -6.99     22.44 o 
  14  10  11        1.88       47.63     25.29 o 
  15  10  11       57.26       92.19     26.72 o 
 -15  11  11        9.13       72.11     58.31 o 
 -14  11  11      493.07      467.14     58.98 o 
 -13  11  11       65.02       89.65     33.29 o 
 -12  11  11      175.04      129.06     33.30 o 
 -11  11  11       12.10       35.79     31.01 o 
 -10  11  11      380.15      413.04     52.74 o 
  -9  11  11      193.73      186.58     23.70 o 
  -8  11  11      115.64      116.29     17.94 o 
  -7  11  11       71.30       82.93     15.20 o 
  -6  11  11      224.04      242.24     18.62 o 
  -5  11  11      263.14      265.26     18.16 o 
  -4  11  11        1.09        1.41     14.37 o 
  -3  11  11     1608.40     1553.26     35.81 o 
  -2  11  11      790.99      725.17     23.72 o 
  -1  11  11     2914.66     2883.46     55.87 o 
   0  11  11       33.49       45.27     17.62 o 
   1  11  11     3692.70     3663.93     60.55 o 
   2  11  11       95.50       98.77     16.25 o 
   3  11  11     6857.60     6611.04     91.81 o 
   4  11  11      125.31      122.46     14.95 o 
   5  11  11     8306.43     8053.77    110.44 o 
   6  11  11      529.72      523.18     20.18 o 
   7  11  11     2488.04     2466.85     47.28 o 
   8  11  11      318.96      325.88     24.12 o 
   9  11  11     1445.53     1433.25     35.22 o 
  10  11  11       32.56        3.13     21.93 o 
  11  11  11      414.11      418.69     25.91 o 
  12  11  11      161.35      206.92     25.66 o 
  13  11  11      244.85      293.22     26.67 o 
  14  11  11       23.30       -3.04     26.07 o 
 -14  12  11       26.14       36.28     54.53 o 
 -13  12  11      251.55      290.65     57.64 o 
 -12  12  11        0.54        2.67     45.40 o 
 -11  12  11      313.39      203.86     47.63 o 
 -10  12  11       22.28       48.74     47.40 o 
  -9  12  11      232.28      159.35     47.85 o 
  -8  12  11      412.49      393.36     25.62 o 
  -7  12  11      378.60      301.24     25.37 o 
  -6  12  11        0.19        0.25     17.01 o 
  -5  12  11      528.44      552.32     23.47 o 
  -4  12  11        9.26        5.65     15.20 o 
  -3  12  11       16.97       30.93     15.00 o 
  -2  12  11       61.01       86.73     21.97 o 
  -1  12  11       40.45       32.64     14.52 o 
   0  12  11     1353.83     1284.67     33.84 o 
   1  12  11      473.32      425.42     20.20 o 
   2  12  11     1472.95     1361.91     45.90 o 
   3  12  11     2730.78     2647.96     48.19 o 
   4  12  11     1799.14     1715.41     36.77 o 
   5  12  11       18.93       37.51     15.45 o 
   6  12  11     2284.81     2249.68     40.19 o 
   7  12  11      366.37      363.24     23.13 o 
   8  12  11      802.56      810.89     30.78 o 
   9  12  11      251.23      237.69     24.37 o 
  10  12  11       18.10       11.31     24.80 o 
  11  12  11        3.88      -15.81     23.64 o 
  12  12  11       62.62       87.79     25.66 o 
  13  12  11       57.10      101.08     26.59 o 
 -13  13  11      192.40      251.48     57.42 o 
 -12  13  11       27.37      -12.02     49.63 o 
 -11  13  11      709.05      794.96     65.43 o 
 -10  13  11      270.48      241.02     51.63 o 
  -9  13  11      195.68      200.09     30.34 o 
  -8  13  11       63.24       51.29     28.85 o 
  -7  13  11       11.15       -5.12     20.53 o 
  -6  13  11       82.60      118.40     20.38 o 
  -5  13  11      684.07      725.29     49.20 o 
  -4  13  11     1050.76      999.58     30.92 o 
  -3  13  11     2029.71     1962.63     45.04 o 
  -2  13  11      798.18      808.57     26.30 o 
  -1  13  11     1493.71     1511.83     36.57 o 
   0  13  11       57.29       63.60     17.87 o 
   1  13  11     1730.77     1643.38     40.19 o 
   2  13  11       99.27       85.44     16.30 o 
   3  13  11     3290.57     3232.05     55.69 o 
   4  13  11     1610.10     1474.69     34.47 o 
   5  13  11      526.76      496.68     24.25 o 
   6  13  11       61.54       46.08     18.08 o 
   7  13  11     2703.92     2650.81     55.50 o 
   8  13  11      187.93      150.18     23.59 o 
   9  13  11     1674.75     1778.98     49.02 o 
  10  13  11      345.54      401.40     27.11 o 
  11  13  11      714.95      740.85     34.60 o 
  12  13  11        4.63        9.08     25.55 o 
  13  13  11      353.20      358.43     29.49 o 
 -13  14  11     1087.65     1069.36     75.67 o 
 -12  14  11       35.41       58.31     51.41 o 
 -11  14  11      225.54      155.34     52.08 o 
 -10  14  11       86.90       96.36     48.52 o 
  -9  14  11      365.31      361.51     34.22 o 
  -8  14  11       92.75       85.68     30.13 o 
  -7  14  11      297.05      286.50     32.71 o 
  -6  14  11       27.71       11.81     28.26 o 
  -5  14  11        5.54       20.23     27.60 o 
  -4  14  11        4.28       10.85     18.95 o 
  -3  14  11       49.55       35.94     19.27 o 
  -2  14  11      333.45      360.48     33.09 o 
  -1  14  11      174.56      173.80     18.29 o 
   0  14  11      868.09      809.14     27.84 o 
   1  14  11      196.92      195.43     20.35 o 
   2  14  11     1359.25     1279.66     36.27 o 
   3  14  11        7.71        4.70     18.98 o 
   4  14  11      735.64      717.27     28.09 o 
   5  14  11     2817.56     2658.50     55.46 o 
   6  14  11     2122.15     2035.48     48.08 o 
   7  14  11       44.31       50.67     23.95 o 
   8  14  11     1037.91     1007.00     37.37 o 
   9  14  11      793.72      837.30     32.56 o 
  10  14  11     1858.28     1934.30     48.58 o 
  11  14  11      169.85      210.62     30.52 o 
  12  14  11      116.62       97.33     25.31 o 
 -12  15  11      985.29     1014.61     72.55 o 
 -11  15  11      154.41      212.31     52.08 o 
 -10  15  11        4.18      101.71     49.63 o 
  -9  15  11      581.45      619.75     51.52 o 
  -8  15  11       53.92       31.22     31.17 o 
  -7  15  11      389.43      495.84     37.06 o 
  -6  15  11      100.76       92.85     28.73 o 
  -5  15  11      710.87      705.44     39.28 o 
  -4  15  11      455.81      375.08     50.19 o 
  -3  15  11      880.56      903.94     33.90 o 
  -2  15  11     1107.94     1129.53     37.89 o 
  -1  15  11     1774.07     1741.08     41.02 o 
   0  15  11     1045.47     1018.92     49.50 o 
   1  15  11      559.41      504.62     26.85 o 
   2  15  11      988.02      976.21     37.49 o 
   3  15  11       15.17      -17.13     18.60 o 
   4  15  11       81.70       68.05     21.12 o 
   5  15  11     2052.14     1974.18     47.25 o 
   6  15  11      706.11      694.13     39.29 o 
   7  15  11       18.21       80.55     27.23 o 
   8  15  11        6.46       39.74     27.67 o 
   9  15  11      337.51      344.27     30.36 o 
  10  15  11      467.91      537.92     34.10 o 
  11  15  11      280.97      285.78     32.20 o 
 -11  16  11      246.40      298.00     54.53 o 
 -10  16  11        1.37      -12.91     49.18 o 
  -9  16  11      188.41      230.86     36.00 o 
  -8  16  11      268.48      276.01     55.86 o 
  -7  16  11      456.35      450.28     36.03 o 
  -6  16  11       27.38       48.80     31.45 o 
  -5  16  11      447.73      439.69     35.95 o 
  -4  16  11       37.86       45.67     29.90 o 
  -3  16  11      103.63      141.72     30.68 o 
  -2  16  11      402.14      405.64     25.68 o 
  -1  16  11      842.79      753.34     31.63 o 
   0  16  11      924.49      868.21     33.98 o 
   1  16  11       77.21       99.10     24.17 o 
   2  16  11      478.44      487.60     28.28 o 
   3  16  11       23.66       27.22     20.35 o 
   4  16  11      775.01      784.68     32.84 o 
   5  16  11        7.67       16.55     21.76 o 
   6  16  11     1017.00     1009.11     40.77 o 
   7  16  11      151.84      119.88     28.10 o 
   8  16  11      952.84     1027.44     57.93 o 
   9  16  11      302.98      324.51     32.97 o 
  10  16  11      222.46      235.46     31.66 o 
  -9  17  11      245.34      259.11     36.86 o 
  -8  17  11      135.38      161.89     35.94 o 
  -7  17  11      678.16      673.61     42.41 o 
  -6  17  11      294.98      332.41     36.19 o 
  -5  17  11      810.28      775.53     45.40 o 
  -4  17  11       80.63       51.63     29.14 o 
  -3  17  11      574.06      599.83     48.69 o 
  -2  17  11       82.02       79.52     24.28 o 
  -1  17  11       33.01       26.59     22.48 o 
   0  17  11      148.77      162.38     25.75 o 
   1  17  11      323.45      321.03     33.49 o 
   2  17  11      108.52       98.41     25.89 o 
   3  17  11       71.64       46.99     25.89 o 
   4  17  11      230.27      273.22     25.33 o 
   5  17  11       13.24       16.09     26.72 o 
   6  17  11      134.67      139.93     28.01 o 
   7  17  11       20.70        7.80     28.94 o 
   8  17  11      275.92      323.85     33.08 o 
   9  17  11       51.62       33.21     41.90 o 
  -8  18  11      279.67      337.61     55.19 o 
  -7  18  11      418.13      515.65     57.42 o 
  -6  18  11       40.19      -17.80     46.74 o 
  -5  18  11      770.05      812.72     45.16 o 
  -4  18  11       49.77       54.25     26.85 o 
  -3  18  11      761.52      788.64     34.45 o 
  -2  18  11        6.72       -9.59     23.91 o 
  -1  18  11       61.76       58.61     25.75 o 
   0  18  11      224.90      185.16     25.92 o 
   1  18  11      442.68      353.34     38.70 o 
   2  18  11      318.14      278.35     28.72 o 
   3  18  11       51.81       67.95     24.73 o 
   4  18  11      978.33     1069.07     43.14 o 
   5  18  11        2.58      -34.07     27.67 o 
   6  18  11      317.69      340.51     31.44 o 
   7  18  11       56.08       19.83     28.52 o 
   8  18  11      269.72      286.92     31.12 o 
  -7  19  11      938.97      960.09     71.22 o 
  -6  19  11        8.98      -13.58     48.29 o 
  -5  19  11      857.51      875.30     63.20 o 
  -4  19  11       77.33       54.53     44.51 o 
  -3  19  11      839.79      789.39     64.09 o 
  -2  19  11       34.46      -25.37     42.73 o 
  -1  19  11      357.94      347.63     50.07 o 
   0  19  11      196.00      172.55     27.11 o 
   1  19  11       96.74       89.06     53.83 o 
   2  19  11       12.22       -3.13     26.74 o 
   3  19  11       38.77       24.04     27.47 o 
   4  19  11      136.43       91.40     32.80 o 
   5  19  11      985.73     1034.86     42.72 o 
   6  19  11       32.35       29.92     28.60 o 
  -4  20  11      243.85      270.85     57.42 o 
  -3  20  11     1001.75     1006.83     72.55 o 
  -2  20  11      440.20      550.82     56.31 o 
  -1  20  11      421.27      491.84     55.42 o 
   0  20  11       97.87       78.12     52.08 o 
   1  20  11      330.43      255.49     53.86 o 
   2  20  11        8.46      -25.82     49.63 o 
   3  20  11       27.85       69.66     52.08 o 
   4  20  11       43.29      -74.11     44.73 o 
 -16   0  12        0.51       -1.29     35.61 o 
 -14   0  12        0.36       20.70     56.75 o 
 -12   0  12      738.46      705.77    138.32 o 
 -10   0  12        1.83      -39.16     28.15 o 
  -8   0  12        5.05      -20.90     17.91 o 
  -6   0  12       30.58       14.14     12.72 o 
  -4   0  12     1050.33      983.19     26.32 o 
  -2   0  12     1548.79     1525.76     35.29 o 
   0   0  12    10154.57    10305.43    168.81 o 
   2   0  12     1787.87     1995.01     35.23 o 
   4   0  12     7219.34     7404.65    102.17 o 
   6   0  12    15147.15    15058.62    243.02 o 
   8   0  12     2102.03     2119.48     51.46 o 
  10   0  12     4724.24     4510.88     94.54 o 
  12   0  12      113.34      119.50     28.74 o 
  14   0  12      328.99      331.19     35.96 o 
  16   0  12       14.53        0.67     30.77 o 
 -17   1  12        6.19       25.04     41.69 o 
 -16   1  12      812.57      734.14     59.37 o 
 -15   1  12        0.23       20.68     30.75 o 
 -14   1  12      915.91      976.17     42.15 o 
 -13   1  12        0.40      -21.15     35.21 o 
 -12   1  12      981.86      993.49     53.48 o 
 -11   1  12      159.45      160.59     18.87 o 
 -10   1  12     1653.58     1636.32     65.85 o 
  -9   1  12      468.04      459.64     21.41 o 
  -8   1  12      454.05      426.94     18.15 o 
  -7   1  12      356.43      351.56     14.55 o 
  -6   1  12       10.94        4.56     10.78 o 
  -5   1  12        0.66       -5.12      7.82 o 
  -4   1  12      170.59      195.83      6.70 o 
  -3   1  12        2.56        1.90      7.65 o 
  -2   1  12      212.72      219.39      8.21 o 
  -1   1  12      103.61      117.90      9.38 o 
   0   1  12      131.51      114.68     11.22 o 
   1   1  12     2167.33     2279.93     33.12 o 
   2   1  12     8300.14     8282.67     86.28 o 
   3   1  12     1209.17     1265.90     26.79 o 
   4   1  12      929.66      859.93     17.17 o 
   5   1  12      137.74      130.87     11.16 o 
   6   1  12      610.53      608.81     15.77 o 
   7   1  12      150.39      168.37     12.99 o 
   8   1  12      203.12      192.37     15.03 o 
   9   1  12      370.81      383.94     16.64 o 
  10   1  12      170.82      174.68     15.06 o 
  11   1  12       10.18        2.16     20.94 o 
  12   1  12      213.04      187.30     21.69 o 
  13   1  12      213.88      226.75     23.02 o 
  14   1  12       30.64       28.39     22.15 o
[truncated: 156,402 more chars]
